# Supplementary material for: Proteome Profiling Uncovers an Autoimmune Response Signature That Reflects Ovarian Cancer Pathogenesis
Source: Cancers (Basel). 2020 Feb 19;12(2):485. doi: 10.3390/cancers12020485 (PMC7072578; doi:10.3390/cancers12020485)
Supplement: Supplementary file 1 [file cancers-12-00485-s001.zip]

Archive with 3 entries (2 files):
- cancers-704174-final-supplementary/
- cancers-704174-final-supplementary/cancers-704174-final-supplementary.docx
- cancers-704174-final-supplementary/cancers-704174-final-supplementary.xlsx
