# Supplementary material for: Proteome Profiling Uncovers an Autoimmune Response Signature That Reflects Ovarian Cancer Pathogenesis
Source: Cancers (Basel). 2020 Feb 19;12(2):485. doi: 10.3390/cancers12020485 (PMC7072578; doi:10.3390/cancers12020485)
Supplement: Supplementary file 1 [file cancers-12-00485-s001.zip › cancers-704174-final-supplementary/cancers-704174-final-supplementary.xlsx]

## Sheet: STable 5
	Supplementary table 5. Identified Ig-bound proteins in this study. Number indicates mass spectroal counts.
	Protien name	Gene name	Pre-diagnostic ovarian cancer plasma set						Newly diagnosis early stage plasma: Sample Set-1						Newly diagnosis early stage plasma: Sample Set-2						Newly diagnosis early stage plasma: Sample Set-3
			Case	Case	Case	Case	Ctrl	Ctrl	Case pool 1	Case pool 2	Case pool 3	Case pool 4	Ctrl	Ctrl	Case pool 5	Case pool 6	Case pool 7	Case pool 8	Ctrl	Ctrl	Case pool 9	Case pool 10	Case pool 11	Case pool 12	Ctrl	Ctrl
	albumin	ALB	56	770	5807	2154	4654	4145	10743	7649	9919	5887	8813	5726	9872	2135	3788	5608	10056	3722	5602	7209	13097	7854	7984	7890
	haptoglobin	HP	3	17	2579	253	2169	1932	4692	2883	3182	2315	3679	2268	2258	1130	365	2103	2383	988	2157	1233	3652	2514	1995	2142
	immunoglobulin heavy constant gamma 1 (G1m marker)	IGHG1	9	4	1005	738	823	764	2417	2219	2107	1126	2620	1508	1570	742	1158	1347	1566	1016	807	1231	1812	1181	1038	1217
	fibrinogen beta chain	FGB	8	21	1200	238	947	894	1561	1105	1505	919	1456	1104	896	527	435	1054	1168	565	581	922	1658	934	778	1192
	fibrinogen alpha chain	FGA	1	13	1009	149	580	578	1715	812	934	783	1402	854	977	397	362	738	1391	482	569	896	1582	792	793	1314
	.	.	111	115	498	238	477	370	606	405	511	420	665	478	429	130	201	340	504	196	327	459	765	371	504	523
	haptoglobin-related protein	HPR	1	2	417	54	246	269	775	432	503	448	567	351	321	126	91	334	422	184	330	317	611	450	350	331
	keratin 9	KRT9	122	87	46	961	434	780	371	43	63	50	141	159	395	17	9	169	85	67	477	394	518	573	615	1721
	immunoglobulin kappa constant	IGKC	17	20	398	172	322	348	514	377	396	250	559	289	412	343	309	356	303	251	381	304	388	296	323	334
	keratin 1	KRT1	257	179	121	669	313	558	411	70	128	78	191	147	449	10	16	162	150	91	362	388	424	408	454	1017
	apolipoprotein A1	APOA1	25	78	334	126	238	260	341	218	274	218	342	234	286	10	203	185	315	139	166	248	453	217	320	314
	transthyretin	TTR	2	5	90	31	144	142	388	285	358	154	223	186	218	97	43	189	147	115	135	139	439	139	220	316
	joining chain of multimeric IgA and IgM	JCHAIN	1	2	115	7	146	79	176	218	170	86	157	101	167	105	237	107	175	80	108	85	248	110	119	205
	hemoglobin subunit beta	HBB	2	3	278	26	178	78	301	129	130	241	124	199	69	5	114	100	91	58	127	101	194	43	182	93
	immunoglobulin lambda constant 3 (Kern-Oz+ marker)	IGLC3	1	1	140	52	82	87	213	174	179	114	195	108	166	144	64	175	151	105	110	164	243	159	149	158
	alpha-1-B glycoprotein	A1BG	0	0	0	0	0	0	20	14	12	5	0	12	7	0	0	5	0	10	15	21	39	12	13	26
	alpha-2-macroglobulin	A2M	0	0	963	393	572	1005	2139	1779	2002	1131	2107	1149	2050	946	1718	1498	2297	944	978	2076	2498	1598	1604	1727
	alanyl-tRNA synthetase domain containing 1	AARSD1	0	0	0	0	0	0	0	0	0	0	0	0	1	0	0	0	0	0	0	0	0	0	0	0
	parvalbumin like EF-hand containing	AATK-AS1	0	0	1	0	0	0	0	0	0	0	0	0	0	0	0	0	0	0	0	0	0	0	0	0
	ATP binding cassette subfamily A member 2	ABCA2	0	0	0	0	0	0	0	0	0	0	1	0	0	0	0	0	0	0	0	0	0	0	0	0
	ATP binding cassette subfamily A member 7	ABCA7	0	0	0	0	0	0	0	0	0	0	0	0	0	0	0	1	0	0	0	0	0	0	0	1
	ATP binding cassette subfamily B member 8	ABCB8	0	0	0	0	0	0	0	0	0	0	0	1	0	0	0	0	0	0	0	0	0	0	0	0
	ATP binding cassette subfamily C member 8	ABCC8	0	0	0	0	0	0	0	0	0	0	0	0	0	0	0	0	0	0	0	0	0	0	0	1
	abhydrolase domain containing 2	ABHD2	0	0	11	0	0	0	0	0	0	0	0	0	0	0	0	0	0	0	0	0	0	0	0	0
	ABI family member 3 binding protein	ABI3BP	0	0	0	0	0	0	0	0	0	0	0	0	0	0	0	0	0	0	2	0	0	0	0	0
	acetyl-CoA acyltransferase 1	ACAA1	0	0	0	0	0	0	0	1	0	0	0	0	0	0	0	0	0	0	0	0	0	0	0	0
	acyl-CoA oxidase like	ACOXL	0	0	0	0	0	0	0	0	0	0	0	0	0	0	0	0	0	0	0	0	0	5	0	0
	acid phosphatase 1	ACP1	0	0	0	0	0	0	1	1	0	0	0	0	0	0	0	0	0	0	0	0	0	0	0	0
	acyl-CoA synthetase long chain family member 4	ACSL4	0	0	0	0	0	0	0	0	0	0	0	0	0	0	2	0	0	0	0	0	0	0	0	0
	acyl-CoA synthetase long chain family member 6	ACSL6	0	0	0	0	0	0	0	0	0	0	0	0	0	0	0	0	0	0	0	0	0	0	18	0
	acyl-CoA synthetase medium chain family member 1	ACSM1	0	0	0	0	0	0	0	0	0	0	0	2	0	0	0	0	0	0	0	0	0	0	0	0
	acyl-CoA synthetase medium chain family member 3	ACSM3	0	0	0	0	0	0	0	0	0	0	0	0	5	0	0	0	3	0	0	0	0	0	2	0
	actin alpha 1, skeletal muscle	ACTA1	3	0	0	0	0	0	0	0	0	0	0	0	0	0	0	0	0	0	0	0	0	10	1	0
	actin beta	ACTB	5	0	0	0	0	7	12	0	4	2	3	17	0	0	0	0	0	0	0	2	0	3	8	0
	actin beta like 2	ACTBL2	1	0	0	1	0	0	0	0	0	0	0	0	0	0	0	0	0	0	0	0	0	0	4	1
	actin gamma 1	ACTG1	21	0	0	7	3	5	25	11	22	8	18	38	2	0	0	0	0	2	3	11	0	27	19	15
	actin gamma 2, smooth muscle	ACTG2	3	0	0	2	0	0	0	0	0	0	0	0	0	0	0	0	0	0	0	0	0	0	5	0
	actinin alpha 1	ACTN1	0	0	0	0	0	0	0	0	0	0	0	0	0	0	0	0	0	0	0	0	0	7	5	0
	actinin alpha 2	ACTN2	0	0	0	0	0	0	0	0	0	0	0	0	0	0	0	0	0	0	0	0	0	0	1	0
	actinin alpha 3 (gene/pseudogene)	ACTN3	0	0	0	0	0	0	0	0	0	0	0	0	0	0	3	0	0	0	0	0	0	0	3	0
	actinin alpha 4	ACTN4	0	0	0	0	0	0	0	0	0	0	0	0	0	0	0	0	0	0	0	0	0	52	35	0
	actin related protein 3	ACTR3	0	0	0	0	0	0	0	0	0	0	0	0	0	0	0	0	0	1	0	0	0	0	0	0
	aminoacylase 1	ACY1	0	0	0	0	0	0	0	0	0	0	0	2	0	0	0	0	0	0	0	0	0	0	0	0
	acylphosphatase 1	ACYP1	0	0	0	0	0	0	0	0	0	1	0	0	0	0	0	0	0	0	0	0	0	0	0	0
	adenosine deaminase	ADA	0	0	0	0	0	0	0	0	0	0	0	0	1	0	0	0	0	0	0	0	0	0	0	0
	ADAM metallopeptidase domain 11	ADAM11	0	0	0	0	0	0	0	0	0	0	1	0	0	0	0	0	0	0	0	0	0	0	0	0
	ADAM metallopeptidase domain 9	ADAM9	0	0	0	0	0	0	0	0	0	0	0	0	0	0	0	0	0	0	0	1	0	0	0	0
	ADAMTS like 5	ADAMTSL5	0	0	0	0	0	0	0	0	4	0	0	0	0	0	0	0	0	0	0	0	10	0	0	0
	angiotensinogen	AGT	0	0	3	0	4	3	3	9	5	5	5	5	5	0	0	0	4	0	4	0	4	6	6	5
	alpha 2-HS glycoprotein	AHSG	0	0	0	0	0	0	4	0	0	0	0	0	0	0	0	0	0	0	0	0	3	0	0	6
	A-kinase anchoring protein 13	AKAP13	0	0	4	0	0	0	0	0	0	0	0	1	0	0	0	0	0	0	0	0	0	0	0	0
	A-kinase anchoring protein 8 like	AKAP8L	0	0	0	0	0	0	0	0	0	0	0	0	0	0	0	0	0	0	0	0	0	0	0	2
	aldo-keto reductase family 1 member C1	AKR1C1	0	0	0	0	0	0	0	0	0	0	0	1	0	0	0	0	0	0	0	0	0	0	0	0
	aldehyde dehydrogenase 1 family member A3	ALDH1A3	0	0	0	0	0	0	0	3	0	0	0	0	0	0	0	0	0	0	0	3	0	0	0	0
	aldehyde dehydrogenase 3 family member A2	ALDH3A2	0	0	0	0	0	0	0	3	0	0	0	0	0	0	0	0	0	0	0	0	0	0	0	0
	aldolase, fructose-bisphosphate A	ALDOA	0	0	0	1	0	0	5	0	0	3	9	6	0	0	0	0	0	0	2	0	0	0	5	2
	aldolase, fructose-bisphosphate C	ALDOC	0	0	0	0	0	0	0	0	0	0	0	0	0	0	0	0	0	0	0	0	0	0	1	0
	ALG13 UDP-N-acetylglucosaminyltransferase subunit	ALG13	0	0	0	0	0	0	0	0	0	0	0	0	0	0	0	0	0	0	0	0	0	3	0	0
	flagellum associated containing coiled-coil domains 1	ALS2CR12	0	0	0	0	0	0	0	0	0	0	0	3	0	0	0	0	0	0	0	0	0	0	0	0
	alpha-1-microglobulin/bikunin precursor	AMBP	0	0	93	7	91	14	99	61	92	67	105	79	85	5	22	57	84	32	39	49	94	62	79	62
	antagonist of mitotic exit network 1 homolog	AMN1	0	0	0	0	0	0	4	0	0	0	0	0	0	0	0	0	0	0	0	0	0	0	0	0
	adenosine monophosphate deaminase 1	AMPD1	0	0	0	0	0	0	0	0	0	0	0	0	0	0	0	0	0	0	0	0	0	0	0	8
	adenosine monophosphate deaminase 3	AMPD3	0	0	0	0	0	0	0	0	0	0	0	0	0	0	1	0	0	0	0	0	6	0	0	0
	amylase alpha 1A	AMY1A	0	0	0	0	0	7	0	0	0	0	0	0	0	0	0	0	0	0	0	0	0	0	0	0
	amylase alpha 1B	AMY1B	0	0	0	0	0	4	0	0	0	0	0	0	0	0	0	0	0	0	0	0	0	0	0	0
	amylase alpha 2A	AMY2A	0	0	0	0	0	8	0	0	0	0	0	7	0	0	0	0	0	0	0	0	0	0	0	0
	amylase alpha 2B	AMY2B	0	0	0	1	2	11	0	0	0	0	0	5	0	0	0	0	0	0	0	0	0	0	0	0
	archaelysin family metallopeptidase 2	AMZ2	0	0	0	0	0	0	0	0	0	0	0	0	0	1	0	0	0	0	0	0	0	0	0	0
	ankyrin 1	ANK1	0	0	0	0	0	0	0	0	0	0	0	0	0	0	0	0	0	0	0	0	0	0	0	1
	ankyrin and armadillo repeat containing	ANKAR	0	0	0	0	0	0	0	6	0	0	0	0	0	0	0	0	0	0	0	0	0	0	0	0
	ankyrin repeat and IBR domain containing 1	ANKIB1	0	0	0	0	0	0	0	0	0	0	0	0	0	0	0	0	0	0	0	0	0	0	7	0
	ankyrin repeat and MYND domain containing 2	ANKMY2	0	0	0	0	0	0	0	0	0	0	0	0	0	0	0	0	0	0	0	0	1	0	0	0
	ankyrin repeat domain 27	ANKRD27	0	0	0	0	0	0	0	0	0	0	0	0	0	0	0	1	0	0	0	0	0	0	0	0
	ankyrin repeat domain 42	ANKRD42	0	0	0	0	0	0	0	0	0	0	0	2	0	0	0	0	0	0	0	0	0	0	0	0
	ankyrin repeat domain 46	ANKRD46	0	0	0	0	0	0	0	1	1	0	0	0	0	0	0	0	0	0	0	0	0	0	0	0
	ankyrin repeat and sterile alpha motif domain containing 1B	ANKS1B	0	0	1	0	0	0	0	0	0	0	0	0	0	0	0	0	0	0	0	0	0	0	0	0
	annexin A1	ANXA1	0	0	0	0	0	0	1	2	2	3	12	3	0	0	0	0	11	0	0	0	0	0	11	0
	annexin A2	ANXA2	10	0	0	63	3	0	6	0	0	0	5	6	0	0	0	0	1	0	7	0	1	0	107	99
	annexin A2 pseudogene 2	ANXA2P2	2	0	0	7	1	0	4	0	0	0	0	1	0	0	0	0	0	0	2	0	0	0	9	9
	annexin A4	ANXA4	0	0	0	0	0	0	0	0	0	0	0	0	0	0	0	0	0	0	0	0	0	0	0	8
	annexin A5	ANXA5	0	0	0	0	0	0	0	0	0	0	1	0	0	0	0	0	0	0	0	0	0	0	0	0
	amine oxidase copper containing 3	AOC3	0	0	3	0	0	0	0	0	0	0	0	0	0	0	0	0	0	0	0	0	0	0	0	0
	adaptor related protein complex 2 subunit alpha 2	AP2A2	0	0	0	0	0	0	0	0	0	0	0	1	0	0	0	0	0	0	0	0	0	0	0	0
	adaptor related protein complex 4 subunit mu 1	AP4M1	0	0	0	0	3	0	0	0	0	0	0	0	0	0	0	0	0	0	0	0	1	0	0	0
	adaptor related protein complex 4 subunit sigma 1	AP4S1	0	2	0	0	0	0	0	0	0	0	0	0	0	0	0	0	0	0	0	0	0	0	0	0
	adaptor related protein complex 5 subunit mu 1	AP5M1	0	0	0	0	0	0	0	0	0	0	0	0	0	0	0	0	0	0	0	0	1	0	0	0
	apoptotic peptidase activating factor 1	APAF1	0	0	0	0	0	0	0	0	0	3	0	0	0	0	0	0	0	0	0	0	1	0	0	0
	APC regulator of WNT signaling pathway	APC	0	0	0	0	0	0	0	0	0	0	0	0	0	0	0	0	0	0	0	0	13	0	0	0
	amyloid P component, serum	APCS	0	0	0	0	0	0	0	0	0	0	0	0	0	0	0	0	0	14	0	0	0	0	0	0
	acylaminoacyl-peptide hydrolase	APEH	0	0	0	0	0	0	0	0	0	0	0	0	1	0	0	0	0	0	0	0	0	0	0	0
	adipocyte plasma membrane associated protein	APMAP	0	0	0	0	0	0	0	0	0	0	3	0	0	0	0	0	0	0	0	0	0	0	4	4
	apolipoprotein A2	APOA2	0	0	44	0	28	20	67	46	46	64	92	43	56	0	64	41	94	20	44	28	122	52	6	22
	apolipoprotein A4	APOA4	0	2	0	0	0	0	18	5	15	5	35	5	0	0	0	0	18	0	0	0	0	0	8	11
	apolipoprotein B	APOB	0	0	0	0	0	0	0	0	0	0	0	0	0	0	0	0	0	0	0	228	211	0	27	125
	apolipoprotein B mRNA editing enzyme catalytic subunit 1	APOBEC1	0	0	0	0	0	0	1	0	0	0	0	0	0	0	0	0	0	0	0	0	0	0	0	0
	apolipoprotein C1	APOC1	0	0	0	0	0	2	5	2	0	3	0	6	0	0	0	0	0	1	0	0	3	0	0	2
	apolipoprotein C2	APOC2	0	1	6	1	9	10	5	4	7	5	4	11	4	0	0	1	5	0	8	0	3	2	0	18
	apolipoprotein C3	APOC3	10	20	21	9	32	26	21	12	15	12	17	9	19	8	0	17	12	8	8	4	18	9	8	14
	apolipoprotein C4	APOC4	0	0	3	0	3	1	0	0	0	0	0	0	0	0	0	0	0	0	0	0	0	0	0	0
	APOC4-APOC2 readthrough (NMD candidate)	APOC4-APOC2	0	0	1	0	0	0	0	0	0	0	0	0	0	0	0	0	0	0	0	0	0	0	0	0
	apolipoprotein D	APOD	0	0	23	5	16	24	37	24	32	14	24	31	15	0	1	18	16	11	17	2	22	9	12	14
	apolipoprotein E	APOE	0	0	120	0	167	52	135	76	140	101	119	77	79	0	41	73	117	37	31	73	149	43	68	62
	apolipoprotein F	APOF	0	0	0	0	0	0	0	3	6	2	0	0	0	0	0	3	0	0	0	0	14	0	0	0
	apolipoprotein L1	APOL1	0	0	21	0	21	2	22	13	16	14	18	9	6	0	3	11	7	4	0	21	35	13	9	9
	apolipoprotein L4	APOL4	0	0	0	0	0	0	0	0	0	0	0	0	0	0	0	0	0	0	0	0	1	0	0	0
	apolipoprotein M	APOM	0	0	13	0	13	13	5	2	8	5	13	0	6	0	2	0	0	0	2	9	11	3	6	5
	adaptor protein, phosphotyrosine interacting with PH domain and leucine zipper 1	APPL1	0	0	0	0	0	0	0	0	0	0	0	0	0	0	0	0	0	0	0	0	0	0	0	6
	adenine phosphoribosyltransferase	APRT	0	0	0	0	0	0	0	0	0	0	0	0	0	0	0	0	0	0	0	0	1	0	0	0
	aquaporin 4	AQP4	0	0	0	0	0	0	0	0	0	0	0	0	1	0	0	0	0	0	0	2	0	0	0	0
	ArfGAP with RhoGAP domain, ankyrin repeat and PH domain 2	ARAP2	0	0	1	0	0	0	0	0	0	0	0	0	0	0	0	0	0	0	0	0	0	0	0	0
	ADP ribosylation factor 1	ARF1	0	0	0	0	0	0	0	0	0	0	0	0	0	0	0	0	0	0	0	0	0	0	2	0
	ADP ribosylation factor 4	ARF4	0	0	0	0	0	0	0	0	0	0	0	0	4	0	0	0	0	0	0	0	3	0	0	0
	ADP ribosylation factor 5	ARF5	0	0	0	0	0	0	0	0	0	0	0	0	0	0	0	0	0	0	0	0	0	0	1	0
	arginase 1	ARG1	3	0	0	27	0	0	0	0	0	0	0	0	0	0	0	0	0	0	0	0	0	0	0	5
	Rho GTPase activating protein 11A	ARHGAP11A	0	0	0	0	0	0	0	0	0	0	0	0	0	0	0	0	0	0	0	0	0	0	0	1
	Rho GTPase activating protein 21	ARHGAP21	0	0	0	0	0	0	0	0	0	0	0	0	0	0	0	0	0	0	1	0	0	0	0	0
	Rho GTPase activating protein 24	ARHGAP24	0	0	0	0	0	0	0	0	0	0	0	2	0	0	0	0	0	0	0	0	0	0	0	0
	Rho GTPase activating protein 4	ARHGAP4	0	0	0	0	0	0	0	0	0	0	0	0	0	0	0	0	0	0	0	1	0	0	0	0
	Rho GDP dissociation inhibitor alpha	ARHGDIA	0	0	0	0	0	0	0	0	0	0	0	0	0	0	0	0	0	0	0	0	0	1	1	0
	Rho guanine nucleotide exchange factor 19	ARHGEF19	0	0	0	0	0	0	0	0	0	0	0	0	0	0	0	0	0	1	0	0	0	0	0	0
	Rho guanine nucleotide exchange factor 3	ARHGEF3	0	0	0	0	0	0	0	0	0	0	0	0	0	0	1	0	0	0	0	0	0	0	0	0
	Rho guanine nucleotide exchange factor 5	ARHGEF5	0	0	0	0	0	0	0	0	0	0	0	0	0	1	0	0	0	0	0	0	0	0	0	0
	AT-rich interaction domain 1B	ARID1B	0	0	0	0	0	0	0	0	0	0	0	0	0	1	0	0	0	0	0	0	0	0	0	0
	AT-rich interaction domain 4A	ARID4A	0	0	8	0	0	0	0	0	0	0	0	0	0	0	0	0	0	0	0	0	0	0	0	0
	ADP ribosylation factor like GTPase 16	ARL16	0	0	0	0	0	0	0	0	0	0	0	0	0	0	0	0	0	0	1	0	0	0	0	0
	ADP ribosylation factor like GTPase 6 interacting protein 6	ARL6IP6	0	0	0	0	0	0	0	0	0	0	1	0	0	0	0	0	0	0	0	0	0	0	0	0
	armadillo repeat containing 10	ARMC10	0	0	0	0	1	0	0	0	0	0	0	0	0	0	0	0	0	0	0	0	0	0	0	0
	armadillo repeat containing 6	ARMC6	0	0	0	0	0	0	0	0	1	1	0	0	0	0	0	0	0	0	0	0	0	0	0	0
	acidic residue methyltransferase 1	ARMT1	0	0	0	0	0	0	0	0	0	0	1	0	0	0	0	0	0	0	0	0	0	0	0	0
	actin related protein 2/3 complex subunit 1B	ARPC1B	0	0	0	0	0	0	0	0	0	0	0	0	0	0	0	1	0	0	0	0	0	0	0	0
	actin related protein 2/3 complex subunit 3	ARPC3	0	0	0	0	0	0	0	0	0	0	0	0	0	0	0	0	0	0	0	0	0	0	1	0
	actin related protein 2/3 complex subunit 4	ARPC4	0	0	0	0	0	0	0	0	0	0	0	0	0	0	0	0	0	0	0	0	0	1	0	0
	cAMP regulated phosphoprotein 21	ARPP21	0	0	0	0	0	0	0	0	0	0	0	0	0	0	0	0	0	0	0	0	1	0	0	0
	N-acylsphingosine amidohydrolase 1	ASAH1	0	0	0	0	0	0	0	0	0	0	0	0	0	0	0	0	0	0	0	0	0	0	0	1
	ArfGAP with SH3 domain, ankyrin repeat and PH domain 1	ASAP1	0	0	0	0	0	0	0	0	0	0	0	0	0	0	0	0	0	0	0	0	0	0	0	1
	ArfGAP with SH3 domain, ankyrin repeat and PH domain 3	ASAP3	0	0	0	0	0	0	0	0	0	0	0	0	0	0	0	0	0	0	0	0	0	0	1	0
	ankyrin repeat and SOCS box containing 8	ASB8	0	0	0	0	0	0	0	0	0	0	0	0	0	0	0	0	0	1	0	0	0	0	0	0
	ASH2 like, histone lysine methyltransferase complex subunit	ASH2L	0	0	0	0	0	0	0	0	0	2	0	0	0	0	0	0	0	0	0	0	0	0	0	0
	aspartate beta-hydroxylase	ASPH	0	0	0	0	0	0	0	0	1	0	0	0	0	0	0	0	0	0	0	0	0	0	0	0
	asparaginase and isoaspartyl peptidase 1	ASRGL1	0	0	0	0	0	0	0	0	0	1	0	0	0	0	0	0	0	0	0	0	0	0	0	0
	ATPase family AAA domain containing 2	ATAD2	0	0	0	0	0	0	11	0	0	0	0	0	0	0	0	0	0	0	0	0	0	0	0	0
	activating transcription factor 4	ATF4	0	0	0	0	2	0	0	0	0	0	0	0	0	0	0	0	0	0	0	0	0	0	0	0
	activating transcription factor 7 interacting protein	ATF7IP	0	0	0	0	0	0	0	0	0	0	0	0	0	0	0	0	0	0	0	5	0	0	0	0
	autophagy related 7	ATG7	0	0	0	0	0	0	0	0	0	0	0	0	0	0	0	0	0	0	0	0	0	1	0	0
	5-aminoimidazole-4-carboxamide ribonucleotide formyltransferase/IMP cyclohydrolase	ATIC	0	0	0	0	0	0	0	0	0	0	0	0	0	0	0	0	0	0	0	0	0	0	0	9
	ATP synthase F1 subunit alpha	ATP5A1	0	0	0	0	0	0	83	12	16	40	134	55	6	0	0	2	12	1	1	0	1	0	1	3
	ATP synthase F1 subunit beta	ATP5B	0	0	0	0	0	0	0	0	0	0	3	1	0	0	0	0	0	0	0	0	0	0	0	0
	ATP synthase membrane subunit c locus 3	ATP5G3	0	0	0	0	0	0	0	0	0	0	0	0	0	0	0	0	0	0	0	0	0	0	0	2
	ATP synthase peripheral stalk subunit OSCP	ATP5O	0	0	0	0	0	0	1	0	1	0	1	3	0	0	0	0	0	0	0	0	0	0	0	0
	ATPase H+ transporting V0 subunit b	ATP6V0B	0	0	0	0	0	0	0	0	0	0	0	0	0	0	0	0	0	1	0	0	0	0	0	0
	ATPase H+ transporting V0 subunit d2	ATP6V0D2	0	0	0	0	0	0	0	0	0	0	0	0	1	0	0	0	0	0	0	0	0	0	0	0
	ATPase H+ transporting V0 subunit e2	ATP6V0E2	0	0	0	0	0	0	0	0	0	1	0	0	0	0	0	0	0	0	0	0	0	0	0	0
	ATPase H+ transporting V1 subunit G2	ATP6V1G2	0	0	0	0	0	0	1	0	0	0	0	0	0	0	0	0	0	0	0	0	0	0	0	0
	ATPase H+ transporting V1 subunit H	ATP6V1H	0	0	0	0	0	0	0	0	0	0	0	0	0	0	0	1	0	0	0	0	0	0	0	0
	ATPase phospholipid transporting 8B3	ATP8B3	0	0	0	0	0	0	0	0	0	0	1	0	0	0	0	0	0	0	0	0	0	0	0	0
	attractin like 1	ATRNL1	0	0	0	0	0	0	0	0	0	2	0	0	0	0	0	0	0	0	0	0	0	0	0	0
	ATRX chromatin remodeler	ATRX	0	0	0	0	0	0	0	0	0	0	0	0	0	0	0	0	0	0	2	0	0	0	0	0
	ataxin 7 like 1	ATXN7L1	0	0	0	0	0	0	0	0	0	0	0	0	0	0	0	0	0	0	0	0	0	0	1	0
	alpha-2-glycoprotein 1, zinc-binding	AZGP1	1	0	0	1	0	0	0	0	0	0	0	0	0	0	0	0	0	10	0	272	152	12	8	18
	antizyme inhibitor 1	AZIN1	0	0	0	0	0	0	0	0	0	0	0	0	1	0	0	0	3	0	0	0	0	0	0	0
	azurocidin 1	AZU1	0	0	1	0	0	1	0	0	0	0	0	0	0	0	0	0	0	1	2	0	0	0	0	0
	B9 domain containing 1	B9D1	0	0	0	0	0	0	0	0	0	0	0	0	0	0	0	0	0	0	1	0	0	0	0	0
	BCL2 associated agonist of cell death	BAD	0	0	0	0	0	0	2	0	0	0	0	0	0	0	0	0	0	0	0	0	0	0	0	0
	BAR/IMD domain containing adaptor protein 2	BAIAP2	0	0	0	0	0	0	0	0	0	0	0	0	0	0	0	1	0	0	0	0	0	0	0	0
	BAR/IMD domain containing adaptor protein 2 like 2	BAIAP2L2	0	0	0	0	0	0	0	0	0	0	0	0	2	0	0	0	0	0	0	0	0	0	0	0
	BAI1 associated protein 3	BAIAP3	0	0	0	0	0	0	0	0	0	2	0	0	0	0	0	0	0	0	0	0	0	0	0	0
	BTG3 associated nuclear protein	BANP	0	0	0	0	0	0	0	0	0	0	0	1	0	0	0	0	0	0	0	0	0	0	0	0
	BRCA1 associated protein 1	BAP1	0	0	0	0	0	0	0	0	0	0	0	0	0	0	0	0	0	0	0	0	1	0	0	0
	BarH like homeobox 2	BARHL2	1	0	0	0	0	0	0	0	0	0	0	0	0	0	0	0	0	0	0	0	0	0	0	0
	basic leucine zipper ATF-like transcription factor 2	BATF2	0	0	0	0	0	0	0	0	0	0	0	0	0	0	0	0	0	0	0	0	1	0	0	0
	BBSome interacting protein 1	BBIP1	0	0	0	0	0	0	0	0	0	0	1	0	0	0	0	0	0	0	0	0	0	0	0	0
	Bardet-Biedl syndrome 4	BBS4	0	0	0	0	0	0	0	0	0	0	0	0	0	0	2	0	0	0	0	0	0	0	0	0
	brevican	BCAN	0	0	1	0	0	0	0	0	0	0	0	0	0	0	0	0	0	0	0	0	0	0	0	0
	BCL2 apoptosis regulator	BCL2	1	0	0	0	0	0	0	0	0	0	0	0	0	0	0	0	0	0	0	0	0	0	0	0
	BCL2 like 11	BCL2L11	0	0	0	0	0	0	3	0	0	0	0	0	0	0	0	0	0	0	0	0	0	0	0	0
	Bet1 golgi vesicular membrane trafficking protein like	BET1L	0	0	0	0	0	0	3	0	0	2	0	0	0	0	0	0	0	0	0	0	0	0	0	0
	beaded filament structural protein 2	BFSP2	0	0	0	0	0	0	0	0	0	0	0	0	0	0	0	0	0	0	0	0	0	0	0	1
	BICD cargo adaptor 1	BICD1	0	0	0	0	0	0	0	0	0	0	0	0	0	0	0	0	0	0	0	0	3	0	0	0
	BH3 interacting domain death agonist	BID	0	0	0	0	0	0	0	0	0	0	0	0	0	0	0	0	0	0	2	0	0	0	0	0
	baculoviral IAP repeat containing 2	BIRC2	0	0	0	0	0	0	0	0	0	0	12	0	0	0	0	0	0	0	0	0	0	0	0	0
	bleomycin hydrolase	BLMH	0	0	0	1	0	0	0	3	0	0	0	0	0	0	0	0	0	0	0	0	0	0	0	0
	biogenesis of lysosomal organelles complex 1 subunit 1	BLOC1S1	0	0	0	0	0	0	1	0	0	0	0	0	0	0	0	0	0	0	0	0	0	0	1	0
	bone morphogenetic protein 4	BMP4	0	0	0	0	0	0	0	0	0	0	0	0	0	0	0	0	0	0	0	0	2	0	0	0
	BCL2 interacting protein 1	BNIP1	0	0	0	0	0	0	0	0	0	1	0	0	0	0	0	0	0	0	0	0	0	0	0	0
	BCL2 interacting protein 2	BNIP2	0	0	0	0	0	0	0	0	0	0	0	0	0	0	0	0	0	1	0	0	0	0	0	0
	BCL2 family apoptosis regulator BOK	BOK	0	0	0	0	0	0	0	3	0	0	0	0	0	0	0	0	0	0	0	3	0	2	2	3
	bactericidal permeability increasing protein	BPI	0	0	0	0	0	0	0	0	0	0	1	0	0	0	0	0	0	0	0	0	0	0	0	0
	bromodomain containing 8	BRD8	0	0	0	0	0	0	0	0	0	0	0	0	0	0	0	0	0	0	0	0	0	0	0	1
	BRICK1 subunit of SCAR/WAVE actin nucleating complex	BRK1	0	0	0	0	0	0	0	0	0	0	0	3	0	0	0	0	0	0	0	0	0	0	0	0
	BSCL2 lipid droplet biogenesis associated, seipin	BSCL2	0	0	0	0	0	0	0	1	0	0	0	0	0	0	0	1	0	0	0	0	0	0	0	0
	BTB domain containing 1	BTBD1	0	0	0	0	0	0	0	0	0	0	0	0	0	0	0	0	0	1	0	0	0	0	0	0
	biotinidase	BTD	0	0	0	0	0	0	0	0	0	0	0	0	0	0	0	0	0	0	0	0	0	0	0	1
	basic transcription factor 3	BTF3	0	0	0	0	0	0	0	0	0	0	0	0	0	0	0	0	0	0	0	2	0	0	0	0
	BTG anti-proliferation factor 1	BTG1	0	0	0	0	0	1	0	0	0	0	0	0	0	0	0	0	0	0	0	0	0	0	0	0
	butyrophilin subfamily 3 member A2	BTN3A2	0	0	0	0	0	1	0	0	0	0	0	0	0	0	0	0	0	0	0	0	0	0	0	0
	butyrophilin like 8	BTNL8	0	0	0	0	0	0	0	1	0	0	1	0	0	0	0	0	0	0	0	0	0	0	0	0
	ciliary associated calcium binding coiled-coil 1	C10orf107	0	0	0	0	0	0	0	0	0	0	0	0	0	1	0	0	0	0	0	0	0	0	0	0
	junctional cadherin complex regulator	C11orf63	0	0	0	0	0	5	0	0	0	0	0	0	0	0	0	0	0	0	0	0	0	0	0	0
	cilia and flagella associated protein 300	C11orf70	0	0	0	0	1	0	0	0	0	0	0	0	1	0	0	0	0	0	0	0	0	0	0	0
	chromosome 12 open reading frame 10	C12orf10	0	0	0	0	0	0	0	0	0	0	0	0	0	0	0	0	0	0	0	0	2	0	0	0
	chromosome 12 open reading frame 45	C12orf45	0	0	0	0	0	0	0	0	0	0	1	0	0	0	0	0	0	0	0	0	3	0	0	0
	chromosome 12 open reading frame 73	C12orf73	0	0	0	0	1	0	0	0	0	0	0	0	0	0	0	0	0	0	0	0	0	0	0	0
	chromosome 16 open reading frame 74	C16orf74	0	0	0	0	0	0	0	0	0	0	0	0	0	0	0	1	0	0	0	0	0	0	0	0
	cytochrome b-245 chaperone 1	C17orf62	0	0	0	0	0	0	0	0	0	0	0	0	0	0	0	0	0	0	0	0	0	0	1	0
	chromosome 18 open reading frame 12	C18orf12	0	0	0	0	0	0	0	0	0	0	0	0	0	0	0	2	0	0	0	0	0	0	0	0
	chromosome 18 open reading frame 15 (putative)	C18orf15	0	0	0	0	0	0	0	0	0	0	0	0	0	0	0	0	0	0	0	0	1	0	0	0
	chromosome 19 open reading frame 25	C19orf25	0	0	0	1	0	0	0	0	0	0	0	0	0	0	0	0	0	0	0	0	0	0	0	0
	chromosome 19 open reading frame 47	C19orf47	0	0	1	0	0	0	0	0	0	0	0	0	0	0	0	0	0	0	0	0	0	0	0	0
	chromosome 1 open reading frame 100	C1orf100	0	0	0	1	0	0	0	0	0	0	0	0	0	0	0	0	0	0	0	0	0	0	0	0
	chromosome 1 open reading frame 105	C1orf105	0	0	0	0	0	0	0	0	0	0	0	0	0	0	0	0	0	0	0	0	0	0	0	1
	complement C1q C chain	C1QC	0	0	3	0	0	0	1	0	0	0	4	0	0	0	0	0	2	5	0	0	0	0	0	0
	complement C1r	C1R	0	0	0	0	1	0	13	0	12	33	35	32	0	0	0	40	0	0	11	0	39	0	0	12
	complement C1s	C1S	0	0	0	0	0	0	0	0	0	0	0	0	0	0	0	0	0	6	0	0	0	0	0	0
	chromosome 20 open reading frame 173	C20orf173	0	0	0	0	0	0	0	0	0	0	0	0	0	0	0	0	0	1	0	0	0	0	0	0
	chromosome 2 open reading frame 73	C2orf73	0	0	0	0	0	0	0	0	0	0	0	0	0	0	2	0	0	0	0	0	0	0	0	0
	complement C3	C3	0	0	2067	473	1586	1333	2824	2241	2515	1938	2513	1787	2546	592	1743	2104	2984	1053	1423	2695	3599	2102	2239	2260
	complement C4A (Rodgers blood group)	C4A	0	0	91	5	69	34	130	53	77	108	223	89	52	0	33	32	95	78	51	226	420	67	202	95
	complement C4B (Chido blood group)	C4B	0	0	40	6	17	18	33	29	34	34	93	32	14	0	16	8	66	60	16	104	197	22	53	39
	complement component 4B (Chido blood group), copy 2	C4B_2	0	0	25	0	18	0	23	33	14	33	73	23	16	0	0	0	27	0	17	19	115	0	58	0
	complement component 4 binding protein alpha	C4BPA	0	0	0	0	0	0	16	0	10	6	15	0	16	0	0	5	16	4	0	0	42	20	4	20
	complement component 4 binding protein beta	C4BPB	0	0	0	0	0	0	9	0	2	0	0	5	0	0	0	0	0	0	5	0	25	14	22	8
	chromosome 4 open reading frame 50	C4orf50	0	0	7	0	0	0	0	0	0	0	0	0	0	0	0	0	0	0	0	0	0	0	0	0
	complement C5	C5	0	0	0	0	0	0	0	0	0	0	0	0	0	0	0	0	0	2	0	0	0	0	0	0
	chromosome 5 open reading frame 67	C5orf67	0	0	0	0	0	0	0	0	0	1	0	0	0	0	0	0	0	0	0	0	0	0	0	0
	complement C6	C6	0	0	0	0	0	0	0	0	0	0	0	0	0	0	0	0	0	8	0	0	0	0	0	0
	complement C8 gamma chain	C8G	0	0	0	0	0	0	0	0	0	0	0	0	0	0	0	0	0	3	0	0	0	0	0	0
	complement C9	C9	0	0	0	0	0	0	0	0	0	0	0	0	0	0	0	0	0	1	0	0	0	0	0	0
	chromosome 9 open reading frame 85	C9orf85	0	0	0	0	0	0	0	0	0	0	0	0	0	0	0	0	1	0	0	0	0	0	0	0
	carbonic anhydrase 1	CA1	0	0	0	0	0	0	0	0	0	0	0	0	0	0	0	0	0	0	0	0	0	0	33	0
	carbonic anhydrase 10	CA10	0	0	0	0	0	0	0	0	0	0	0	0	0	0	0	0	0	0	0	1	0	0	0	0
	carbonic anhydrase 4	CA4	0	0	0	0	0	0	0	0	0	0	0	0	0	0	0	0	0	0	0	0	1	0	0	0
	Cdk5 and Abl enzyme substrate 1	CABLES1	0	0	0	1	0	0	0	0	0	0	0	0	0	0	0	0	0	0	0	0	0	0	0	0
	calcium binding protein 2	CABP2	0	0	0	0	0	0	0	0	0	1	0	0	0	0	0	0	0	0	0	0	0	0	0	0
	calcium binding tyrosine phosphorylation regulated	CABYR	0	0	0	0	0	0	2	0	0	0	0	0	0	0	0	0	0	0	0	0	0	0	0	0
	calcium voltage-gated channel auxiliary subunit alpha2delta 3	CACNA2D3	2	0	0	0	0	0	0	0	0	0	0	0	0	0	0	0	0	0	0	0	0	0	0	0
	calcium voltage-gated channel auxiliary subunit beta 1	CACNB1	0	0	0	0	0	0	0	0	0	0	0	0	0	0	0	0	1	0	0	0	0	0	0	0
	calcium voltage-gated channel auxiliary subunit beta 2	CACNB2	0	0	0	0	0	0	0	0	0	0	4	0	0	0	0	0	0	0	0	0	0	0	0	0
	calcium voltage-gated channel auxiliary subunit beta 4	CACNB4	0	0	0	0	0	0	0	0	0	0	0	0	0	0	0	0	0	0	0	0	0	0	1	0
	calcium voltage-gated channel auxiliary subunit gamma 7	CACNG7	0	0	0	0	0	0	0	0	0	0	0	0	0	0	0	0	0	0	0	0	0	0	0	1
	calmodulin 1	CALM1	0	0	0	0	0	0	0	0	0	0	0	0	0	0	0	0	0	0	0	2	0	0	9	0
	calmodulin 2	CALM2	0	0	0	0	0	0	0	0	0	0	0	0	0	0	0	0	0	0	0	0	0	0	7	0
	calmodulin 3	CALM3	0	0	0	0	0	0	0	0	1	0	0	0	0	0	0	0	0	0	0	0	0	0	0	0
	calmodulin like 3	CALML3	3	0	0	0	0	0	0	0	0	0	0	0	0	0	0	0	0	0	0	5	0	0	5	0
	calmodulin like 5	CALML5	0	0	0	7	0	0	0	0	0	0	0	0	4	0	0	0	0	0	3	0	3	0	10	3
	calcium/calmodulin dependent protein kinase I	CAMK1	0	0	0	0	0	0	0	0	0	0	0	0	0	0	0	0	0	1	0	0	0	0	0	2
	calcium modulating ligand	CAMLG	0	0	0	0	0	0	0	0	5	0	0	0	0	0	0	0	0	0	0	0	0	0	0	0
	calcium activated nucleotidase 1	CANT1	1	0	0	0	0	0	0	0	0	1	0	0	0	0	0	0	0	0	0	0	0	0	0	0
	calnexin	CANX	0	0	0	0	0	0	1	0	0	0	0	1	0	0	0	0	0	0	0	0	0	0	0	0
	cyclase associated actin cytoskeleton regulatory protein 1	CAP1	0	0	0	0	0	0	0	3	0	2	0	7	0	0	0	0	0	0	0	0	0	0	0	0
	cyclase associated actin cytoskeleton regulatory protein 2	CAP2	0	0	0	0	0	0	0	0	0	0	0	0	0	0	0	0	0	1	0	0	0	0	0	0
	capping actin protein, gelsolin like	CAPG	0	0	0	0	0	0	0	0	0	0	0	0	0	0	0	0	0	0	0	0	0	0	1	0
	calpain 1	CAPN1	0	0	1	0	0	0	0	0	0	0	0	0	0	0	0	0	0	0	0	0	0	0	0	0
	calpain 8	CAPN8	0	0	0	0	0	0	0	0	0	0	0	0	0	0	0	0	0	1	0	0	0	0	0	0
	calcyphosine	CAPS	0	0	0	0	0	0	0	0	0	0	0	0	0	0	3	0	0	0	0	0	0	0	0	0
	calcyphosine 2	CAPS2	0	0	0	0	0	0	0	0	0	0	0	0	0	0	0	0	0	0	0	0	0	1	0	0
	capping actin protein of muscle Z-line subunit alpha 2	CAPZA2	0	0	0	0	0	0	0	0	0	0	0	0	0	0	0	0	0	0	0	0	0	0	3	0
	calcium regulated heat stable protein 1	CARHSP1	0	0	0	0	0	0	0	0	0	0	0	0	0	0	0	0	1	0	0	0	0	0	2	1
	caspase 14	CASP14	0	0	0	0	0	0	0	0	0	0	0	0	0	0	0	0	0	0	0	0	0	0	0	3
	caspase 6	CASP6	0	0	0	0	0	0	0	0	0	0	0	0	0	0	0	0	0	0	0	0	0	0	0	1
	caspase 8	CASP8	0	0	0	0	0	0	0	6	0	0	0	0	0	0	0	0	0	0	0	0	1	0	0	0
	cation channel sperm associated auxiliary subunit delta	CATSPERD	0	0	0	0	0	0	0	0	0	0	0	0	0	0	0	0	1	0	0	0	0	0	0	0
	cation channel sperm associated auxiliary subunit gamma	CATSPERG	0	0	0	0	0	0	0	0	0	0	0	0	0	0	3	0	0	0	0	0	1	2	0	3
	COBW domain containing 1	CBWD1	0	0	1	0	0	0	0	0	0	0	0	0	0	0	0	0	0	0	0	0	0	0	0	0
	chromobox 3	CBX3	0	0	0	0	0	0	0	0	0	0	0	0	0	0	0	0	0	0	0	0	1	0	0	0
	coiled-coil domain containing 38	CCDC38	0	0	0	0	0	0	0	0	0	0	0	0	0	0	0	0	0	0	0	0	1	0	0	0
	WASH complex subunit 3	CCDC53	0	0	0	0	0	0	0	0	0	0	0	0	0	1	0	0	0	0	0	2	0	0	0	0
	coiled-coil domain containing 62	CCDC62	0	0	0	0	0	0	0	0	0	0	0	0	0	0	0	0	1	0	0	0	0	0	0	0
	coiled-coil domain containing 91	CCDC91	0	0	0	0	0	0	0	0	0	0	0	0	0	0	1	0	0	0	0	0	0	0	0	0
	coiled-coil alpha-helical rod protein 1	CCHCR1	0	0	0	0	1	0	0	0	0	0	0	0	0	0	0	2	0	0	0	0	0	0	0	0
	cyclin B1 interacting protein 1	CCNB1IP1	0	0	0	0	0	0	0	0	0	0	0	0	0	0	0	0	0	1	0	0	0	0	0	0
	cyclin L1	CCNL1	0	0	0	0	0	0	0	0	0	0	0	0	0	1	0	0	0	0	0	0	0	0	0	0
	centriole, cilia and spindle associated protein	CCSAP	0	0	0	0	0	0	0	0	0	0	0	0	0	2	0	0	0	0	0	0	0	0	0	0
	coiled-coil serine rich protein 1	CCSER1	0	0	0	0	0	0	0	2	0	0	0	0	0	0	0	0	0	0	0	0	0	0	0	0
	CD14 molecule	CD14	0	0	0	0	0	0	0	0	0	0	0	0	0	0	0	0	0	3	0	0	0	0	0	0
	CD200 molecule	CD200	0	0	0	0	0	0	0	0	0	0	0	2	0	0	0	0	0	0	0	0	0	0	0	0
	CD300e molecule	CD300E	0	0	0	0	0	0	0	0	0	0	0	0	0	0	0	0	0	0	0	0	1	0	1	0
	CD300 molecule like family member f	CD300LF	0	0	0	0	0	0	0	0	0	0	0	0	0	1	0	0	0	0	0	0	0	0	0	0
	CD5 molecule like	CD5L	0	0	35	0	59	54	65	20	48	45	57	42	56	55	48	35	84	22	19	46	99	34	42	89
	CD68 molecule	CD68	0	0	0	0	3	0	0	0	0	0	0	0	0	0	0	0	0	0	0	0	0	0	0	0
	CD72 molecule	CD72	0	0	0	0	0	0	0	0	1	0	0	0	0	0	0	0	0	0	0	0	0	0	0	0
	cell division cycle 23	CDC23	0	0	0	0	0	0	0	0	0	0	0	0	0	0	0	0	0	0	0	2	0	0	0	0
	cell division cycle 34	CDC34	0	0	0	0	0	0	0	0	0	0	0	0	0	0	0	0	0	1	0	0	0	0	0	0
	CDC42 small effector 1	CDC42SE1	0	0	0	0	0	0	1	0	0	0	0	0	0	0	0	0	0	0	0	0	0	0	0	0
	cadherin 11	CDH11	0	0	0	0	0	0	1	0	0	0	0	0	0	0	0	0	0	0	0	0	1	0	0	0
	cadherin 16	CDH16	0	0	0	2	0	0	0	0	0	0	0	0	0	0	0	0	0	0	0	0	0	0	0	0
	cell death inducing p53 target 1	CDIP1	0	0	0	0	0	0	0	0	0	0	0	2	0	0	0	0	0	0	0	0	0	0	0	0
	cyclin dependent kinase 17	CDK17	0	0	0	0	0	0	0	0	0	0	0	0	0	0	0	0	0	0	0	0	0	0	0	1
	cyclin dependent kinase 18	CDK18	0	0	0	0	0	0	0	0	0	0	0	0	0	0	0	0	0	0	0	0	1	0	0	0
	cyclin dependent kinase 4	CDK4	0	0	0	0	1	0	0	0	0	0	0	0	0	0	0	0	0	0	0	0	0	0	0	0
	cyclin dependent kinase 7	CDK7	0	0	0	0	0	1	1	0	0	0	0	1	0	0	0	0	0	0	0	0	0	0	0	0
	corneodesmosin	CDSN	1	0	0	0	0	0	0	0	0	0	0	0	0	0	0	0	0	0	0	0	0	0	0	0
	CEA cell adhesion molecule 3	CEACAM3	0	0	0	0	0	0	0	0	0	0	0	0	0	0	0	0	0	0	1	0	0	0	0	0
	CEA cell adhesion molecule 5	CEACAM5	0	0	0	0	0	0	0	0	0	0	0	0	0	0	0	0	0	0	0	0	0	3	0	0
	CEA cell adhesion molecule 6	CEACAM6	0	0	0	0	0	0	0	0	0	0	0	0	0	0	0	0	0	0	0	0	0	5	0	0
	CEA cell adhesion molecule 7	CEACAM7	0	0	0	0	0	0	0	0	0	1	0	0	0	0	0	0	0	0	0	0	0	0	0	0
	chymotrypsin like elastase 2B	CELA2B	0	0	0	0	0	0	0	0	0	0	0	0	0	0	0	1	0	0	0	0	0	0	0	0
	chymotrypsin like elastase 3B	CELA3B	0	0	0	0	0	0	0	0	0	0	0	0	0	0	0	0	1	0	0	0	0	0	0	0
	CUGBP Elav-like family member 4	CELF4	0	0	0	0	0	0	1	0	0	0	0	0	0	0	0	0	0	0	0	0	0	0	0	0
	centrosomal protein 170	CEP170	1	0	0	0	0	0	0	0	3	0	0	0	0	0	0	0	0	0	0	0	0	0	0	0
	centrosomal protein 44	CEP44	0	0	0	0	3	0	0	0	0	0	0	0	0	0	0	0	0	0	0	0	0	0	0	0
	centrosomal protein 63	CEP63	0	0	0	0	0	0	0	0	0	0	0	0	0	0	0	0	0	0	0	0	1	0	0	0
	centrosomal protein 72	CEP72	0	0	0	0	0	0	0	0	0	0	0	0	0	0	0	0	0	0	0	0	1	0	0	0
	cilia and flagella associated protein 206	CFAP206	0	0	0	0	0	0	2	0	0	0	0	0	0	0	0	0	0	0	0	0	0	0	0	0
	cilia and flagella associated protein 43	CFAP43	0	0	0	0	0	0	0	0	0	0	0	0	0	0	0	0	3	0	0	3	0	0	0	0
	cilia and flagella associated protein 73	CFAP73	0	0	0	0	0	0	0	1	0	0	0	0	0	0	0	0	0	0	0	0	0	0	0	0
	complement factor B	CFB	0	0	0	0	0	0	0	0	0	0	0	0	0	0	0	0	0	60	0	0	0	2	0	0
	complement factor H	CFH	0	0	0	0	0	0	0	0	0	0	0	0	0	0	0	0	0	66	0	0	0	0	0	0
	complement factor H related 1	CFHR1	0	0	0	0	0	0	0	0	0	0	0	0	0	0	0	0	0	11	0	0	0	0	0	0
	complement factor I	CFI	0	0	0	0	0	0	0	0	0	0	0	0	0	0	0	0	0	3	0	6	0	0	0	0
	cofilin 1	CFL1	0	0	0	0	0	0	0	0	0	0	0	0	0	0	0	0	0	0	16	57	51	7	24	52
	cofilin 2	CFL2	0	0	0	0	0	0	0	0	0	0	0	0	0	0	0	0	0	0	10	18	23	0	6	10
	coiled-coil-helix-coiled-coil-helix domain containing 10	CHCHD10	0	0	0	0	0	0	0	0	0	0	1	0	0	0	0	0	0	0	0	0	0	0	0	0
	coiled-coil-helix-coiled-coil-helix domain containing 7	CHCHD7	0	0	0	0	0	0	0	0	0	0	0	0	0	0	0	1	0	1	0	0	0	0	0	0
	calcineurin like EF-hand protein 1	CHP1	0	0	0	0	0	0	0	0	0	0	0	0	0	0	0	0	0	0	2	0	0	0	0	0
	calcineurin like EF-hand protein 2	CHP2	0	0	0	0	0	0	0	0	0	0	0	1	0	0	0	0	0	0	0	0	0	0	0	0
	chordin	CHRD	0	0	0	0	0	0	0	0	0	0	0	0	0	1	0	0	0	0	0	0	0	0	0	0
	chordin like 2	CHRDL2	0	0	0	0	0	0	0	0	0	0	0	0	0	1	0	0	0	0	0	0	0	0	0	0
	cholinergic receptor nicotinic beta 1 subunit	CHRNB1	0	0	0	0	0	0	0	0	0	0	0	0	0	0	0	0	0	0	0	0	0	0	0	1
	carbohydrate sulfotransferase 12	CHST12	0	0	0	4	5	0	0	0	0	0	0	0	0	0	0	0	0	0	0	0	0	0	0	0
	chromosome transmission fidelity factor 8	CHTF8	0	0	0	0	0	0	0	1	0	0	0	0	0	0	0	0	0	0	0	1	0	0	0	0
	cytokine induced apoptosis inhibitor 1	CIAPIN1	0	0	0	0	0	0	0	0	0	0	0	0	0	0	0	0	0	0	0	0	0	0	0	3
	calcium and integrin binding 1	CIB1	0	0	0	0	0	0	0	0	0	0	0	0	0	0	0	0	0	0	0	0	0	4	0	0
	calcium and integrin binding family member 3	CIB3	0	0	0	0	0	0	0	0	0	0	0	0	0	0	0	0	0	0	0	0	0	0	1	0
	CDGSH iron sulfur domain 2	CISD2	0	0	1	0	1	0	0	0	0	0	0	0	0	0	0	0	0	0	0	0	0	0	0	0
	cytoskeleton associated protein 5	CKAP5	0	0	0	0	1	0	1	0	0	0	1	0	0	0	0	0	0	0	0	0	0	0	0	0
	creatine kinase B	CKB	0	0	0	0	0	0	0	0	0	0	0	1	0	0	0	0	0	0	0	0	0	0	0	0
	creatine kinase, M-type	CKM	0	0	0	3	0	0	0	0	0	0	0	0	0	0	0	0	0	0	0	0	0	0	0	0
	claudin 5	CLDN5	0	0	0	0	0	0	0	0	0	0	0	0	0	0	0	0	0	0	0	0	0	0	1	0
	C-type lectin domain family 3 member B	CLEC3B	0	0	0	0	0	0	0	0	0	0	0	0	0	0	0	0	0	2	0	0	0	0	0	0
	clathrin heavy chain linker domain containing 1	CLHC1	0	0	0	0	0	0	0	0	0	0	0	0	0	0	0	0	0	0	0	0	0	0	1	0
	CLN3 lysosomal/endosomal transmembrane protein, battenin	CLN3	0	0	0	0	0	0	1	0	0	0	0	0	0	0	0	0	0	0	0	0	0	0	0	0
	CLPTM1 regulator of GABA type A receptor forward trafficking	CLPTM1	0	0	0	0	0	0	1	0	0	0	0	0	0	0	0	0	0	0	0	0	0	0	0	0
	clathrin heavy chain	CLTC	0	0	0	0	0	0	0	0	0	0	0	0	0	0	0	0	0	0	0	0	0	0	7	9
	clathrin heavy chain like 1	CLTCL1	0	0	0	0	0	0	0	0	0	0	0	0	0	0	0	0	0	0	0	0	0	0	0	14
	clusterin	CLU	0	0	60	11	196	78	322	179	385	248	294	295	224	42	68	137	197	119	85	175	290	107	107	236
	C-X9-C motif containing 1	CMC1	0	0	0	0	0	0	0	0	0	0	0	0	0	0	0	0	0	0	0	0	1	0	0	0
	cms1 ribosomal small subunit homolog	CMSS1	0	0	0	0	0	0	0	0	0	0	0	0	0	0	0	0	0	0	1	0	0	1	1	2
	CKLF like MARVEL transmembrane domain containing 1	CMTM1	0	0	0	0	0	0	0	0	0	0	0	0	4	0	0	0	0	0	0	0	0	0	0	0
	CKLF like MARVEL transmembrane domain containing 5	CMTM5	0	0	0	0	0	0	0	0	0	0	0	0	0	1	0	0	0	0	0	0	0	0	0	0
	carnosine dipeptidase 1	CNDP1	0	0	0	0	0	0	0	0	0	0	0	0	0	0	0	0	0	0	0	0	7	0	11	0
	CTD nuclear envelope phosphatase 1 regulatory subunit 1	CNEP1R1	0	0	0	0	0	0	0	0	0	0	0	0	0	0	0	0	0	0	3	0	0	0	10	9
	cyclic nucleotide gated channel subunit alpha 1	CNGA1	0	0	0	0	0	0	0	0	0	0	0	0	0	0	0	0	0	1	0	0	0	0	0	0
	CNKSR family member 3	CNKSR3	0	0	0	0	0	0	0	0	0	0	0	0	0	0	0	0	0	0	1	0	0	0	0	0
	CCR4-NOT transcription complex subunit 3	CNOT3	0	0	0	0	0	0	0	0	0	0	0	0	0	0	0	0	0	0	0	3	0	0	0	0
	CCR4-NOT transcription complex subunit 9	CNOT9	0	0	0	0	0	0	0	0	0	0	0	0	0	0	0	0	0	0	0	0	0	0	1	0
	contactin 2	CNTN2	0	0	0	0	0	0	0	0	0	0	0	1	0	0	0	0	0	0	0	0	0	0	0	0
	contactin associated protein family member 4	CNTNAP4	0	0	0	0	0	0	0	0	5	0	0	0	0	0	0	0	0	0	0	0	0	0	0	0
	centrobin, centriole duplication and spindle assembly protein	CNTROB	0	0	0	0	0	0	0	0	0	1	0	0	0	0	0	0	0	0	0	0	0	0	0	0
	collagen type XI alpha 1 chain	COL11A1	0	0	0	0	0	0	0	0	0	1	0	0	0	0	0	0	0	0	0	0	0	0	0	0
	collagen type XII alpha 1 chain	COL12A1	0	0	0	0	0	0	0	0	0	0	0	0	0	0	0	0	0	0	0	0	0	67	23	0
	collagen type XIX alpha 1 chain	COL19A1	0	0	0	0	0	0	0	0	0	1	0	0	0	0	0	0	0	0	0	0	0	0	0	0
	collagen type XXVIII alpha 1 chain	COL28A1	0	0	1	0	0	0	0	0	0	0	1	0	0	0	0	0	0	0	0	0	0	0	0	0
	ceramide transporter 1	COL4A3BP	0	0	0	0	0	0	0	0	0	0	0	0	0	1	0	0	0	0	0	0	0	0	0	0
	collagen type VIII alpha 1 chain	COL8A1	0	0	0	0	0	1	0	0	0	0	0	0	2	0	0	0	3	0	0	0	0	0	0	0
	COP9 signalosome subunit 3	COPS3	0	0	0	0	5	0	0	0	0	0	0	0	0	0	0	0	0	0	0	0	0	0	0	0
	COP9 signalosome subunit 4	COPS4	0	0	0	0	0	0	1	0	0	0	0	0	0	0	0	0	0	0	0	0	0	0	0	0
	COP9 signalosome subunit 6	COPS6	0	0	0	0	0	0	0	0	0	0	0	0	0	0	0	0	0	0	0	0	2	0	0	0
	COP9 signalosome subunit 9	COPS9	0	0	0	0	2	0	0	0	0	0	0	0	0	0	0	0	0	0	0	0	0	0	0	2
	COPI coat complex subunit zeta 1	COPZ1	0	0	0	0	0	0	0	0	0	0	0	0	0	0	0	0	0	0	0	0	0	0	0	3
	coenzyme Q9	COQ9	0	0	0	0	2	0	0	0	0	0	0	0	0	0	0	0	0	0	0	0	0	0	0	0
	coronin 1C	CORO1C	0	0	0	0	0	0	0	0	0	0	0	0	0	0	0	0	0	2	0	0	0	0	0	0
	coronin 6	CORO6	0	0	0	0	0	0	0	0	0	0	0	0	0	0	0	0	0	0	0	5	0	0	0	0
	cytochrome c oxidase copper chaperone COX17	COX17	0	0	0	0	0	0	0	0	1	0	0	0	0	0	0	0	0	0	0	0	0	0	0	0
	cytochrome c oxidase subunit 4I1	COX4I1	0	0	0	0	0	0	0	1	0	0	0	0	0	0	0	0	0	0	0	0	0	0	0	0
	cytochrome c oxidase subunit 7A2	COX7A2	0	0	0	0	0	0	0	0	0	0	0	0	0	0	0	0	0	0	0	1	0	0	0	0
	ceruloplasmin	CP	0	0	0	0	0	0	0	0	0	0	0	0	31	0	0	0	0	49	0	60	22	0	0	0
	carboxypeptidase A4	CPA4	0	0	0	1	0	0	0	0	0	0	0	0	0	0	0	0	0	0	0	0	0	0	0	0
	carboxypeptidase D	CPD	0	0	0	0	0	0	0	0	0	0	0	0	0	0	0	0	0	0	0	0	0	0	1	0
	copine 8	CPNE8	0	0	0	0	0	0	0	0	0	0	1	0	0	0	0	0	0	0	0	0	0	0	0	0
	carboxypeptidase Q	CPQ	0	10	6	4	3	0	0	0	0	0	1	0	0	0	0	0	0	0	0	0	0	0	0	0
	integrator complex subunit 11	CPSF3L	0	0	1	0	0	0	0	0	0	0	0	0	0	0	0	0	0	0	0	0	0	0	0	0
	cleavage and polyadenylation specific factor 4	CPSF4	0	0	0	0	0	0	0	0	0	1	0	0	0	0	0	0	0	0	0	0	0	0	0	0
	carnitine palmitoyltransferase 1B	CPT1B	0	0	0	0	0	1	0	0	0	0	0	0	0	0	0	0	0	0	0	0	0	0	0	0
	carboxypeptidase X, M14 family member 2	CPXM2	0	0	0	0	0	0	0	0	0	0	0	0	0	0	0	0	0	0	0	0	0	0	1	0
	cellular retinoic acid binding protein 1	CRABP1	0	0	0	0	0	0	9	0	0	0	0	0	0	0	0	0	0	0	0	0	0	0	0	0
	CGRP receptor component	CRCP	0	0	0	0	0	0	0	0	0	0	1	0	1	0	0	0	0	0	0	0	0	0	0	0
	cAMP responsive element binding protein 5	CREB5	0	0	0	0	0	0	0	0	0	0	0	0	1	0	0	0	0	0	0	0	0	0	1	0
	CREB3 regulatory factor	CREBRF	0	0	0	0	0	0	0	0	0	0	0	0	0	0	0	0	0	0	0	0	0	1	0	1
	crystallin alpha B	CRYAB	0	0	0	0	0	0	1	0	0	0	0	0	0	0	0	0	0	0	0	0	0	0	0	0
	crystallin beta A4	CRYBA4	0	0	0	0	0	0	0	0	0	0	0	0	0	0	0	0	0	0	0	0	0	0	0	1
	crystallin zeta like 1	CRYZL1	0	0	0	0	0	0	0	0	0	1	0	0	0	0	0	0	0	0	0	0	0	0	0	0
	citrate synthase	CS	0	0	0	0	0	0	1	1	4	0	1	2	0	0	0	0	0	0	0	0	0	0	0	0
	cysteine sulfinic acid decarboxylase	CSAD	0	0	0	0	0	0	0	1	0	0	0	0	0	0	0	0	0	0	0	0	0	0	0	0
	colony stimulating factor 2 receptor beta common subunit	CSF2RB	0	1	0	0	0	0	0	0	0	0	0	0	0	0	0	0	0	0	0	0	0	0	0	0
	cysteine and glycine rich protein 3	CSRP3	0	0	0	0	0	0	0	0	0	0	0	0	0	0	0	0	0	1	0	0	0	0	0	0
	cystatin SN	CST1	0	0	0	0	0	0	0	0	0	0	0	0	0	0	0	0	0	0	0	4	0	1	0	0
	cystatin C	CST3	0	0	0	0	0	0	0	0	0	0	0	0	0	0	0	0	0	6	0	0	0	0	0	0
	cystatin S	CST4	0	0	0	0	0	0	0	0	0	0	0	0	0	0	0	0	0	0	0	5	4	0	0	0
	cystatin A	CSTA	7	1	1	7	1	2	0	0	0	0	0	0	1	0	0	0	1	0	7	1	2	2	11	4
	cystatin B	CSTB	0	0	0	0	0	0	0	0	0	0	0	0	0	0	0	0	0	0	0	0	0	1	0	0
	cleavage stimulation factor subunit 3	CSTF3	0	0	0	0	0	0	0	0	0	0	0	0	0	0	0	0	0	0	0	0	0	0	6	0
	cancer/testis antigen 1A	CTAG1A	0	0	0	0	0	0	0	0	0	0	0	0	0	0	0	0	1	0	0	0	0	0	0	0
	CTD small phosphatase 1	CTDSP1	0	0	0	1	0	0	0	0	0	0	0	0	0	0	0	0	0	0	0	0	0	0	0	0
	collagen triple helix repeat containing 1	CTHRC1	0	0	0	0	0	0	0	0	0	0	0	0	0	0	0	0	0	0	0	0	0	0	0	5
	catenin alpha 2	CTNNA2	0	0	0	0	0	0	1	0	0	0	0	0	0	0	0	0	0	0	0	0	0	0	0	0
	catenin beta like 1	CTNNBL1	0	0	0	0	0	0	0	0	0	0	0	0	0	0	1	0	0	0	0	0	0	0	0	0
	cathepsin B	CTSB	0	0	0	0	0	0	0	0	0	0	1	0	0	0	0	0	0	0	0	0	0	0	0	0
	cathepsin D	CTSD	0	0	0	4	0	0	0	0	0	0	0	0	0	0	0	0	0	0	0	0	0	0	0	0
	chromosome X open reading frame 21	CXorf21	0	0	0	0	0	0	0	0	0	0	0	2	0	0	0	0	0	0	0	0	0	0	0	0
	cytochrome b561	CYB561	0	0	0	0	0	0	0	0	0	0	0	0	0	0	0	0	0	0	0	0	0	0	0	2
	cytochrome b-245 alpha chain	CYBA	0	0	0	0	1	0	0	0	0	0	0	0	0	0	0	0	0	0	0	0	0	0	0	0
	cytoplasmic FMR1 interacting protein 1	CYFIP1	0	0	0	0	0	0	0	0	0	0	0	0	0	0	4	0	0	0	0	0	0	0	0	0
	cytoglobin	CYGB	0	0	0	0	0	0	0	0	1	0	0	0	0	0	0	0	0	0	0	0	0	0	0	0
	cytochrome P450 family 27 subfamily B member 1	CYP27B1	0	0	0	0	0	0	0	0	0	0	0	0	0	0	1	0	0	0	0	0	0	0	0	0
	cytochrome P450 family 2 subfamily B member 6	CYP2B6	0	0	0	0	0	0	0	0	0	0	0	0	0	0	0	0	0	1	0	0	0	0	0	0
	cytochrome P450 family 2 subfamily G member 1, pseudogene	CYP2G1P	0	0	1	0	0	0	0	0	0	0	0	0	0	0	0	0	0	0	0	0	0	0	0	0
	cytochrome P450 family 4 subfamily F member 2	CYP4F2	0	0	0	0	0	0	0	0	0	0	0	0	0	0	0	0	1	0	0	0	0	0	0	0
	differentiation antagonizing non-protein coding RNA	DANCR	0	0	0	0	0	0	0	0	0	0	0	1	0	0	0	0	0	0	0	0	0	0	0	0
	death associated protein 3	DAP3	0	0	0	0	0	0	0	0	0	0	0	0	0	3	0	0	0	0	0	0	0	0	0	0
	dynein assembly factor with WD repeats 1	DAW1	0	0	0	0	0	1	0	0	0	0	0	0	0	0	0	5	0	0	0	0	0	1	0	0
	diazepam binding inhibitor, acyl-CoA binding protein	DBI	0	0	1	0	0	0	0	0	0	0	0	0	0	0	0	0	0	0	0	1	0	0	0	0
	DDB1 and CUL4 associated factor 11	DCAF11	3	0	0	0	0	0	0	0	0	1	0	0	0	0	0	0	0	0	0	0	0	0	0	0
	discoidin, CUB and LCCL domain containing 2	DCBLD2	0	0	0	0	2	0	0	0	0	0	0	0	0	0	0	0	0	0	0	0	0	0	0	0
	dermcidin	DCD	0	0	0	0	0	0	0	0	0	0	0	0	0	0	0	0	0	0	4	8	1	1	0	6
	doublecortin like kinase 2	DCLK2	0	0	0	0	0	0	0	0	0	0	0	0	0	0	0	0	0	0	1	0	0	0	0	0
	decapping mRNA 1B	DCP1B	0	0	0	0	0	0	0	0	0	0	0	0	0	0	0	0	0	1	0	0	0	0	0	0
	dCMP deaminase	DCTD	0	0	0	0	0	0	0	0	0	0	1	0	0	0	0	0	0	0	0	0	2	1	0	0
	defective in cullin neddylation 1 domain containing 5	DCUN1D5	0	0	0	0	2	0	0	0	0	0	0	0	0	0	0	0	0	0	0	0	0	0	0	0
	discoidin domain receptor tyrosine kinase 1	DDR1	0	0	0	0	1	0	0	0	0	0	0	0	0	0	0	0	0	0	0	0	0	0	0	0
	DEAD/H-box helicase 11	DDX11	0	0	0	0	0	0	0	0	0	0	0	0	0	0	0	0	0	3	0	0	0	0	0	0
	DEAD-box helicase 17	DDX17	0	0	0	0	0	0	3	0	12	0	7	0	0	0	0	0	5	0	0	0	0	0	0	0
	DEAD-box helicase 19B	DDX19B	0	0	0	0	0	0	0	0	0	0	0	0	0	0	0	0	0	0	0	0	0	0	1	0
	DEAD-box helicase 3 X-linked	DDX3X	0	0	0	0	0	0	0	1	0	0	5	0	0	0	0	0	0	0	0	0	0	0	4	0
	DEAD-box helicase 3 Y-linked	DDX3Y	0	0	0	0	0	0	0	0	0	0	1	0	0	0	0	0	0	0	0	0	0	0	0	0
	DEAD-box helicase 49	DDX49	0	0	0	0	0	0	0	0	0	0	0	0	0	0	0	1	0	0	0	0	0	0	0	0
	DEAD-box helicase 5	DDX5	0	0	0	0	0	0	2	2	1	3	6	2	0	0	0	0	7	2	0	0	0	0	0	0
	DEAD-box helicase 56	DDX56	0	0	0	0	0	0	0	0	0	0	0	3	0	0	0	0	0	0	0	0	0	0	0	0
	2,4-dienoyl-CoA reductase 1	DECR1	0	0	0	0	0	0	0	0	0	0	1	0	0	0	0	0	0	0	0	0	0	0	0	0
	differentially expressed in FDCP 8 homolog	DEF8	0	0	0	0	0	0	1	0	0	0	0	0	0	0	0	0	0	0	0	0	0	0	0	0
	defensin alpha 3	DEFA3	0	0	0	0	0	0	0	0	0	0	0	0	0	0	0	0	0	0	0	0	1	0	0	0
	delta 4-desaturase, sphingolipid 1	DEGS1	0	0	0	0	0	0	1	0	0	0	0	0	0	0	0	0	0	0	0	0	0	0	0	0
	DENN domain containing 2A	DENND2A	0	0	0	0	0	0	5	0	0	0	0	0	0	0	0	0	0	0	0	0	0	0	0	0
	DENN domain containing 5A	DENND5A	0	0	0	0	0	0	0	1	0	0	0	0	0	0	0	0	0	1	0	0	0	0	0	0
	deuterosome assembly protein 1	DEUP1	0	0	0	0	0	0	0	0	0	0	0	0	0	0	0	0	0	0	0	0	0	0	1	0
	DGCR8 microprocessor complex subunit	DGCR8	0	0	0	0	0	0	0	15	0	0	0	0	0	0	0	0	0	0	0	0	0	0	0	0
	dehydrogenase/reductase 11	DHRS11	0	0	0	0	0	0	2	0	0	0	0	0	0	0	0	0	0	0	0	0	0	0	0	0
	DLC1 Rho GTPase activating protein	DLC1	0	0	0	0	0	0	0	0	0	0	0	0	0	0	0	0	1	0	0	0	0	0	0	0
	distal-less homeobox 2	DLX2	0	0	2	0	0	0	0	0	0	0	0	0	0	0	0	0	0	0	0	0	0	0	0	0
	dermokine	DMKN	0	0	0	0	0	0	0	0	0	0	0	0	0	0	0	0	0	0	0	0	0	0	1	0
	cyclin D binding myb like transcription factor 1	DMTF1	0	0	0	0	0	0	0	0	0	0	0	0	0	0	0	0	0	0	0	1	0	0	0	0
	dynein axonemal assembly factor 1	DNAAF1	0	0	0	0	0	0	0	0	0	0	0	0	0	0	0	0	0	0	0	0	0	0	1	0
	DnaJ heat shock protein family (Hsp40) member A4	DNAJA4	0	0	0	0	0	0	0	0	0	0	0	0	0	1	0	0	0	0	0	0	0	0	0	0
	DnaJ heat shock protein family (Hsp40) member B4	DNAJB4	0	0	0	0	0	0	0	0	0	0	0	0	0	0	0	0	0	1	0	0	0	0	0	0
	DnaJ heat shock protein family (Hsp40) member C14	DNAJC14	0	0	0	0	0	0	0	0	0	0	0	0	0	0	0	0	0	0	0	0	1	0	0	0
	DnaJ heat shock protein family (Hsp40) member C25	DNAJC25	0	0	0	0	0	0	0	0	0	0	2	0	0	0	0	0	0	0	0	0	0	0	0	0
	DnaJ heat shock protein family (Hsp40) member C7	DNAJC7	0	0	0	0	0	0	0	0	0	0	0	0	0	0	0	0	0	0	0	0	0	0	3	0
	deoxyribonuclease 1 like 1	DNASE1L1	0	0	0	0	0	0	0	0	0	0	4	0	0	1	0	0	0	0	0	0	0	0	0	0
	deoxyribonuclease 1 like 3	DNASE1L3	0	0	0	0	0	0	0	0	0	0	0	0	0	1	0	0	0	0	0	0	2	0	0	0
	dynein heavy chain domain 1	DNHD1	0	2	0	0	1	2	0	0	0	0	0	0	0	0	0	0	0	0	0	0	0	0	0	0
	dynamin 3	DNM3	0	0	0	0	0	0	0	0	0	0	0	1	0	0	0	0	0	0	0	0	0	0	0	0
	DNA methyltransferase 1	DNMT1	0	0	0	0	0	0	0	0	0	0	0	0	0	2	0	0	0	0	0	0	0	0	0	0
	DNA methyltransferase 3 like	DNMT3L	0	0	0	0	0	0	0	1	0	0	0	0	0	0	0	0	0	0	0	0	0	0	0	0
	deoxyhypusine hydroxylase	DOHH	1	0	0	0	0	0	0	0	0	0	0	0	0	0	0	0	0	0	0	0	0	0	0	0
	deleted in primary ciliary dyskinesia homolog (mouse)	DPCD	0	0	0	0	0	0	0	0	0	0	0	0	0	0	0	0	0	0	0	2	0	0	0	0
	dipeptidase 2	DPEP2	0	0	0	0	5	0	0	0	0	0	0	0	0	0	0	0	0	0	0	0	0	0	0	0
	diphthamide biosynthesis 1	DPH1	0	0	0	0	0	0	0	0	0	0	0	1	0	0	0	0	0	0	0	0	0	0	3	3
	diphthamide biosynthesis 3 pseudogene 1	DPH3P1	0	0	0	0	0	0	0	0	0	0	0	1	0	0	0	0	0	0	0	0	0	0	0	0
	diphthamide biosynthesis 5	DPH5	0	0	0	0	0	0	0	0	0	0	0	0	0	0	0	0	1	0	0	0	0	0	0	0
	dipeptidyl peptidase 3	DPP3	0	0	0	0	0	0	0	0	0	0	0	0	0	0	0	0	0	0	0	0	0	0	1	0
	dipeptidyl peptidase 9	DPP9	0	0	0	0	0	0	0	0	0	0	1	0	0	0	2	0	0	0	0	0	0	0	0	0
	desmocollin 1	DSC1	0	0	0	29	2	0	0	0	0	0	0	0	0	0	0	0	0	0	0	0	0	0	5	7
	desmocollin 3	DSC3	0	0	0	3	0	0	0	0	0	0	0	0	0	0	0	0	0	0	0	0	0	0	0	0
	desmoglein 1	DSG1	14	0	0	50	5	0	0	0	0	0	0	0	0	0	0	0	0	0	5	0	4	6	33	42
	desmoplakin	DSP	84	0	0	184	34	0	19	0	0	0	0	0	0	0	0	0	0	0	63	0	27	0	289	371
	destrin, actin depolymerizing factor	DSTN	0	0	0	0	0	0	0	0	0	0	0	0	0	0	0	0	0	0	0	0	0	0	1	0
	DTW domain containing 1	DTWD1	0	0	0	0	0	0	0	0	0	0	0	1	0	0	0	0	0	0	0	0	0	0	0	0
	dynein light chain roadblock-type 2	DYNLRB2	0	0	0	0	0	0	0	0	0	0	0	0	0	0	0	0	0	0	0	1	0	0	0	0
	estrogen receptor binding site associated antigen 9	EBAG9	0	0	0	0	0	0	0	0	0	0	0	0	0	0	0	0	0	0	0	0	0	0	0	1
	extracellular matrix protein 1	ECM1	0	0	0	0	0	0	0	0	0	0	0	0	0	0	0	0	0	7	0	0	0	0	0	3
	epithelial cell transforming 2	ECT2	0	0	0	0	5	0	0	0	0	0	0	0	0	0	0	0	0	0	0	0	0	0	0	0
	eukaryotic translation elongation factor 1 alpha 1	EEF1A1	5	0	0	1	0	0	37	20	55	32	35	28	0	0	0	0	0	0	0	0	0	0	4	2
	eukaryotic translation elongation factor 1 alpha 1 pseudogene 5	EEF1A1P5	0	0	0	0	0	0	5	0	0	0	0	0	0	0	0	0	0	0	0	0	0	0	0	0
	eukaryotic translation elongation factor 1 alpha 2	EEF1A2	0	0	0	0	0	0	12	2	11	4	6	14	0	0	0	0	0	0	0	0	0	0	3	0
	eukaryotic translation elongation factor 1 delta	EEF1D	0	0	0	0	0	0	0	0	0	0	0	0	0	0	0	0	0	0	0	0	0	0	12	0
	eukaryotic translation elongation factor 1 delta pseudogene 3	EEF1DP3	0	0	1	0	0	0	0	0	0	0	0	0	0	0	0	0	0	0	0	0	0	0	0	0
	eukaryotic translation elongation factor 1 epsilon 1	EEF1E1	0	0	0	0	0	0	0	0	1	0	0	0	0	0	0	0	0	0	0	0	0	0	0	0
	eukaryotic translation elongation factor 2	EEF2	0	0	0	0	0	0	0	0	0	0	2	0	0	0	0	0	0	0	0	0	0	0	0	0
	eukaryotic elongation factor 2 lysine methyltransferase	EEF2KMT	0	0	0	0	0	0	0	0	0	0	0	0	0	0	0	0	0	0	0	0	1	0	0	0
	EF-hand calcium binding domain 11	EFCAB11	0	0	0	0	0	0	0	0	1	0	1	0	0	0	0	0	0	0	0	0	0	0	0	0
	EF-hand domain family member D2	EFHD2	0	0	0	0	0	0	0	0	0	0	0	0	0	0	0	0	0	1	0	2	0	0	0	0
	ephrin A5	EFNA5	0	0	0	0	0	0	0	0	2	0	0	0	0	0	0	0	0	0	0	0	0	0	0	0
	elongation factor Tu GTP binding domain containing 2	EFTUD2	0	0	0	0	0	0	0	0	0	0	1	0	0	0	0	0	0	0	2	0	0	0	0	0
	eukaryotic translation initiation factor 2A	EIF2A	0	0	0	0	0	0	0	0	0	0	0	0	0	0	0	0	0	0	0	0	1	0	0	0
	eukaryotic translation initiation factor 2 alpha kinase 1	EIF2AK1	0	0	0	0	0	0	0	0	0	0	0	0	0	2	0	0	0	0	0	0	0	0	0	0
	eukaryotic translation initiation factor 2 alpha kinase 2	EIF2AK2	0	0	0	0	0	0	0	0	0	0	0	0	0	0	0	0	0	0	0	6	0	0	0	0
	eukaryotic translation initiation factor 3 subunit M	EIF3M	0	0	0	0	0	0	3	0	0	2	0	0	0	0	0	0	0	0	0	0	0	0	0	0
	eukaryotic translation initiation factor 4A1	EIF4A1	0	0	0	0	0	0	1	0	0	0	0	1	0	0	0	0	0	0	0	0	0	0	0	0
	eukaryotic translation initiation factor 4A2	EIF4A2	0	0	0	0	0	0	2	0	0	0	0	0	0	0	0	0	0	0	0	0	0	0	0	0
	elaC ribonuclease Z 2	ELAC2	0	0	0	0	0	0	0	0	0	0	0	0	0	0	0	0	0	1	0	0	0	0	0	0
	ETS transcription factor ELK3	ELK3	0	0	0	0	0	0	0	0	0	0	0	0	0	0	0	0	0	1	0	0	0	0	0	0
	ER membrane protein complex subunit 4	EMC4	0	0	0	0	0	0	0	0	0	0	0	0	0	0	0	0	0	0	0	1	0	0	0	0
	epithelial membrane protein 1	EMP1	0	0	0	0	0	0	0	0	0	0	1	0	0	0	0	0	0	0	0	0	0	0	0	0
	enolase 1	ENO1	6	0	0	13	0	0	0	0	0	0	2	2	0	0	0	0	6	0	2	0	0	0	29	10
	enolase 2	ENO2	0	0	0	0	0	0	1	0	0	0	0	0	0	0	0	0	0	0	2	0	0	0	0	4
	enolase 3	ENO3	1	0	0	0	0	0	2	0	1	1	1	1	0	0	0	0	2	0	1	0	0	0	4	1
	erythrocyte membrane protein band 4.1 like 1	EPB41L1	0	0	0	0	0	0	0	0	0	0	0	0	3	0	0	0	0	0	0	0	0	0	0	0
	erythrocyte membrane protein band 4.1 like 2	EPB41L2	0	0	0	0	0	0	0	0	0	0	0	0	0	0	1	0	0	0	0	0	0	0	0	0
	epithelial mitogen	EPGN	0	0	0	0	0	0	0	0	0	0	0	0	1	0	0	0	0	0	0	0	0	0	0	0
	epsin 2	EPN2	0	0	0	0	0	0	0	0	0	0	0	0	0	0	0	0	0	0	1	0	0	0	0	0
	erythropoietin	EPO	0	0	0	0	0	0	1	0	0	0	0	0	0	0	0	0	0	0	0	0	0	0	0	0
	epidermal growth factor receptor pathway substrate 8	EPS8	0	0	0	0	0	0	0	0	0	0	0	0	0	0	0	0	0	0	0	0	0	0	0	1
	EPS8 like 2	EPS8L2	0	0	4	0	0	0	1	0	0	0	0	0	0	0	0	0	0	0	0	0	4	3	0	0
	ERCC excision repair 4, endonuclease catalytic subunit	ERCC4	0	0	0	0	0	0	0	0	0	0	0	0	0	0	0	0	0	0	0	0	0	0	1	0
	ER membrane associated RNA degradation	ERMARD	0	0	0	0	0	3	0	0	0	0	0	0	0	0	0	0	0	0	0	0	0	0	0	0
	endogenous retrovirus group K member 7	ERVK-7	0	0	0	0	0	0	0	0	0	0	0	0	0	0	0	0	0	0	0	0	0	1	0	0
	espin	ESPN	0	0	0	0	0	0	0	0	0	0	0	0	0	0	0	0	0	0	5	0	0	0	0	0
	espin like	ESPNL	0	0	0	0	0	0	2	0	0	0	0	0	0	0	0	0	0	0	0	0	0	0	0	0
	electron transfer flavoprotein subunit beta lysine methyltransferase	ETFBKMT	0	0	12	0	3	0	3	0	2	3	2	3	0	0	0	1	1	0	2	0	3	0	0	0
	ETS proto-oncogene 2, transcription factor	ETS2	0	0	0	0	0	1	0	0	0	0	0	0	0	0	0	0	0	0	0	0	0	0	0	0
	ETS variant transcription factor 7	ETV7	0	0	0	0	0	0	0	0	0	2	0	0	0	0	0	0	0	0	0	0	0	0	0	0
	ecotropic viral integration site 2B	EVI2B	0	0	0	0	0	0	0	0	0	0	0	0	0	0	0	0	0	0	0	3	0	0	0	0
	EWS RNA binding protein 1	EWSR1	0	0	0	0	0	0	0	0	0	0	0	0	0	0	0	0	1	3	0	0	0	0	0	0
	exonuclease 1	EXO1	0	0	0	0	0	0	0	0	0	0	0	0	0	0	0	0	0	0	0	2	0	0	0	0
	exonuclease 5	EXO5	0	0	0	0	0	0	0	0	0	0	0	0	0	0	0	0	0	0	0	1	0	0	0	0
	exocyst complex component 5	EXOC5	0	0	0	0	0	0	0	0	0	0	0	0	0	0	0	0	0	0	0	0	0	0	0	2
	enhancer of zeste 1 polycomb repressive complex 2 subunit	EZH1	0	0	0	0	0	0	0	3	8	0	0	0	0	0	0	0	0	0	0	0	5	0	0	0
	ezrin	EZR	0	0	0	0	0	0	0	1	0	0	2	0	0	0	0	0	0	0	0	0	0	0	0	0
	coagulation factor X	F10	0	0	0	0	0	0	0	0	0	0	0	0	0	0	0	1	0	0	0	0	0	0	0	0
	coagulation factor XIII B chain	F13B	0	0	0	0	0	0	0	0	0	0	0	0	0	0	0	0	0	2	0	0	0	0	0	0
	coagulation factor II, thrombin	F2	0	0	0	0	0	0	0	0	0	0	0	0	0	0	0	0	0	111	0	0	0	0	0	0
	fatty acid 2-hydroxylase	FA2H	0	0	0	0	0	0	0	0	0	0	0	0	0	0	0	0	0	0	0	1	0	0	0	0
	fatty acid binding protein 5	FABP5	4	0	0	6	0	0	0	0	0	0	0	0	0	0	0	0	0	0	0	0	0	0	0	0
	fatty acid desaturase 1	FADS1	0	0	0	0	0	0	1	0	0	0	0	0	0	0	0	0	0	0	0	0	0	0	0	0
	Fas apoptotic inhibitory molecule 2	FAIM2	0	0	0	0	0	0	0	0	0	0	0	0	0	0	0	0	0	0	0	0	1	0	0	0
	UBA like domain containing 1	FAM100A	0	0	0	0	0	0	0	0	0	0	0	0	0	0	0	0	0	0	0	0	0	1	0	0
	family with sequence similarity 114 member A2	FAM114A2	0	0	0	0	0	1	0	0	0	0	0	0	0	0	0	0	0	0	0	0	0	0	0	1
	family with sequence similarity 13 member A	FAM13A	0	0	1	0	0	0	3	0	0	0	0	0	0	0	0	0	0	0	0	0	0	0	0	0
	ALK and LTK ligand 2	FAM150B	0	0	0	0	0	0	0	0	0	0	0	0	0	0	0	0	0	0	0	0	0	0	1	0
	ATP synthase c subunit lysine N-methyltransferase	FAM173B	0	0	0	0	0	0	0	1	0	0	0	0	0	0	0	0	0	0	0	0	0	0	0	0
	abraxas 1, BRCA1 A complex subunit	FAM175A	0	0	0	0	0	0	0	0	0	0	1	0	0	1	0	0	0	0	0	0	0	0	0	0
	family with sequence similarity 222 member B	FAM222B	0	0	0	0	0	0	0	0	0	0	0	0	0	0	0	0	1	0	0	0	0	0	0	0
	FAM3 metabolism regulating signaling molecule A	FAM3A	0	0	0	0	0	0	0	0	0	1	0	0	0	0	0	0	0	0	0	0	0	0	0	0
	PICALM interacting mitotic regulator	FAM64A	0	0	0	0	0	0	0	0	0	0	0	0	0	0	0	0	0	0	0	0	0	0	1	0
	RHO family interacting cell polarization regulator 2	FAM65B	0	0	0	0	0	0	0	0	0	0	0	0	0	0	0	0	0	0	0	0	0	0	4	0
	divergent protein kinase domain 1A	FAM69A	0	1	0	0	0	0	0	0	0	0	0	0	0	0	0	0	0	0	0	0	0	0	0	0
	family with sequence similarity 81 member B	FAM81B	0	0	0	0	0	0	0	0	0	0	0	1	0	0	0	0	0	0	0	0	0	0	0	0
	FAM83H antisense RNA 1 (head to head)	FAM83H-AS1	0	0	0	0	1	0	0	0	0	0	0	0	0	0	0	0	0	0	0	0	0	0	0	0
	family with sequence similarity 86 member B1	FAM86B1	0	0	0	0	0	0	0	0	0	0	0	0	0	0	0	0	0	0	0	0	0	0	1	0
	family with sequence similarity 86 member B2	FAM86B2	0	0	0	0	0	0	0	0	0	0	1	0	0	0	0	0	0	0	0	0	0	0	2	0
	family with sequence similarity 91 member A1	FAM91A1	0	0	0	0	0	0	0	0	0	0	0	0	0	0	0	0	0	0	0	0	0	0	0	4
	cytosolic iron-sulfur assembly component 2B	FAM96B	0	0	0	0	0	0	1	0	0	0	0	0	0	0	0	0	0	0	0	0	0	0	0	0
	FA complementation group A	FANCA	0	0	0	0	0	0	0	0	0	0	0	0	0	0	0	0	0	0	0	0	0	1	0	0
	fibroblast activation protein alpha	FAP	0	0	0	0	0	0	0	0	1	0	0	0	0	0	0	0	0	0	0	0	0	0	0	0
	filamin binding LIM protein 1	FBLIM1	0	0	1	0	0	1	0	0	0	0	0	0	2	0	0	0	0	0	0	0	0	0	1	0
	fibulin 1	FBLN1	0	0	0	0	0	0	0	0	0	1	0	1	0	0	0	0	0	0	0	0	0	0	0	0
	F-box and leucine rich repeat protein 12	FBXL12	0	0	0	0	0	0	0	0	0	0	0	0	0	0	0	0	0	0	0	1	0	0	0	0
	F-box and leucine rich repeat protein 2	FBXL2	0	0	1	0	0	0	0	0	0	0	0	0	0	0	0	0	0	0	0	0	0	0	0	0
	F-box and leucine rich repeat protein 8	FBXL8	0	0	0	0	0	0	0	0	0	0	1	0	0	0	0	0	0	0	0	0	0	0	0	0
	F-box protein 17	FBXO17	0	0	0	0	0	7	0	0	0	0	0	0	0	0	0	0	0	0	0	0	0	0	0	0
	F-box protein 2	FBXO2	0	0	0	0	0	0	0	0	0	0	0	0	0	0	0	0	0	2	0	0	0	0	0	0
	Fc fragment of IgA receptor	FCAR	0	0	0	0	0	0	0	0	0	2	0	0	0	0	0	0	0	0	0	2	0	0	0	0
	FCF1 rRNA-processing protein	FCF1	0	0	0	0	0	0	0	0	0	0	0	1	0	0	0	0	0	0	0	0	0	0	0	0
	Fc fragment of IgG receptor IIIa	FCGR3A	0	0	0	0	0	0	0	0	0	0	0	0	1	0	0	0	0	0	0	5	0	0	0	1
	ficolin 2	FCN2	0	0	0	0	1	0	3	0	0	0	4	0	0	0	0	0	0	0	0	0	0	0	0	0
	ficolin 3	FCN3	0	0	0	0	0	0	0	0	0	0	0	0	0	0	0	0	0	2	0	0	0	0	0	3
	ferredoxin reductase	FDXR	0	0	0	0	0	0	0	0	0	0	0	0	0	0	0	0	0	0	1	0	0	0	0	0
	ferrochelatase	FECH	0	0	0	0	0	0	1	0	0	0	0	0	0	0	0	0	0	0	0	0	0	0	0	0
	FER tyrosine kinase	FER	0	0	0	0	0	0	0	0	0	0	0	0	0	0	0	0	0	0	0	0	0	0	1	0
	fibroblast growth factor receptor 4	FGFR4	0	0	0	0	0	0	0	0	0	0	0	0	0	0	0	0	0	0	0	1	0	0	0	0
	fibrinogen gamma chain	FGG	0	6	716	85	452	498	932	1108	1295	712	1014	702	558	291	316	506	712	314	484	636	949	584	427	750
	FGGY carbohydrate kinase domain containing	FGGY	0	0	0	0	0	0	0	0	0	0	0	0	0	0	0	1	0	0	0	0	0	0	0	0
	folliculogenesis specific bHLH transcription factor	FIGLA	0	0	0	0	0	0	0	1	0	0	0	0	0	0	0	0	0	0	0	0	0	0	0	0
	0	FKBP12-Exip2	0	0	0	0	0	0	0	0	0	0	0	0	0	0	0	0	0	0	0	1	0	0	0	0
	FKBP prolyl isomerase 14	FKBP14	0	0	2	0	0	0	0	0	0	0	1	0	0	0	0	0	0	0	0	0	0	0	0	0
	FKBP prolyl isomerase 1A	FKBP1A	0	0	0	0	0	0	0	0	0	0	0	0	0	0	0	0	0	0	0	6	0	0	0	0
	FKBP prolyl isomerase 4	FKBP4	0	0	0	0	0	0	0	0	0	0	0	1	0	0	0	0	0	0	0	0	0	0	0	0
	FKBP prolyl isomerase 7	FKBP7	0	0	0	0	0	0	0	0	0	0	0	0	0	0	0	0	0	0	0	0	0	0	0	2
	0	FKSG68	0	0	0	0	0	0	0	0	0	0	0	0	0	0	0	0	1	0	0	1	0	0	0	0
	formin 1	FMN1	0	0	0	1	0	0	0	0	0	0	0	0	0	0	0	0	0	0	0	0	0	0	0	0
	fibronectin 1	FN1	0	0	0	0	23	48	0	0	0	0	0	0	0	0	0	51	0	72	0	0	0	0	0	0
	Fos proto-oncogene, AP-1 transcription factor subunit	FOS	0	0	0	0	0	0	0	0	0	0	0	0	0	0	0	0	0	0	0	0	0	0	2	0
	forkhead box K2	FOXK2	0	0	0	0	0	0	0	0	0	0	1	0	0	0	0	0	0	0	0	0	0	0	0	0
	forkhead box L1	FOXL1	0	0	0	0	0	0	0	0	0	0	1	0	0	0	0	0	0	0	0	0	0	0	0	0
	forkhead box N3	FOXN3	0	0	0	0	0	0	0	0	0	0	0	1	0	0	0	0	0	0	0	0	0	0	0	0
	fucose-1-phosphate guanylyltransferase	FPGT	0	0	0	0	0	0	0	0	0	0	1	0	0	0	0	0	0	0	0	0	0	0	0	0
	FERM domain containing 4A	FRMD4A	0	0	0	0	0	0	0	0	0	0	0	0	0	2	0	0	0	0	0	0	0	0	1	0
	FERM domain containing 4B	FRMD4B	0	0	0	0	0	0	0	0	0	0	0	0	0	1	0	0	0	0	0	0	0	0	0	0
	formimidoyltransferase cyclodeaminase	FTCD	0	0	3	0	0	0	0	0	0	0	0	0	0	0	0	0	0	0	0	0	0	0	0	0
	formiminotransferase cyclodeaminase N-terminal like	FTCDNL1	0	0	0	0	0	0	0	0	0	0	0	0	0	3	0	0	0	0	0	1	0	0	0	4
	ferritin heavy chain 1	FTH1	0	0	0	0	0	0	0	0	0	0	0	0	0	0	0	0	0	0	0	2	0	0	0	0
	ferritin heavy chain like 17	FTHL17	0	0	0	0	0	0	0	0	0	0	0	0	0	0	0	1	0	0	0	0	0	0	0	0
	ferritin light chain	FTL	0	0	0	0	0	0	0	0	0	0	0	0	0	0	0	0	0	0	0	7	0	0	0	0
	FtsJ RNA 2'-O-methyltransferase 3	FTSJ3	0	0	0	0	0	0	0	0	0	0	0	0	0	0	0	0	0	0	0	0	1	0	0	0
	FUS RNA binding protein	FUS	0	0	0	0	0	0	0	0	0	0	0	0	0	0	0	0	0	1	0	0	0	0	0	0
	0	G6B	0	0	0	0	1	0	0	0	0	0	0	0	0	0	0	0	0	0	0	0	0	0	0	0
	gamma-aminobutyric acid type B receptor subunit 2	GABBR2	0	0	0	0	0	0	0	0	0	0	0	0	0	0	0	0	0	0	0	1	0	0	0	0
	gamma-aminobutyric acid type A receptor alpha6 subunit	GABRA6	0	0	0	0	0	0	0	0	0	0	0	0	0	0	0	0	1	0	0	0	0	0	0	0
	cyclin G associated kinase	GAK	0	0	0	0	0	0	0	0	2	0	0	0	0	0	0	0	0	0	0	0	0	0	0	0
	galactokinase 2	GALK2	0	0	0	0	0	0	0	0	0	0	0	0	0	0	0	0	1	0	0	0	0	0	0	0
	polypeptide N-acetylgalactosaminyltransferase 14	GALNT14	0	0	0	0	0	0	0	0	0	0	0	0	0	0	0	0	0	0	0	0	0	0	0	2
	glyceraldehyde-3-phosphate dehydrogenase	GAPDH	12	0	0	9	3	3	24	13	17	35	77	44	10	0	0	0	29	5	0	6	3	0	47	32
	growth arrest specific 7	GAS7	0	0	0	0	0	0	0	0	0	0	0	0	0	0	0	0	0	0	0	0	0	0	1	0
	cytosolic arginine sensor for mTORC1 subunit 1	GATSL3	0	0	0	0	0	0	0	0	0	0	0	0	0	0	0	0	0	0	0	1	0	0	0	0
	GC vitamin D binding protein	GC	0	0	0	0	0	0	14	0	2	5	3	6	0	0	0	3	7	44	0	25	22	0	0	17
	GTP cyclohydrolase I feedback regulator	GCHFR	0	0	0	0	0	0	1	0	0	0	0	0	0	0	0	0	0	0	0	0	0	0	0	0
	glucokinase	GCK	0	0	0	0	0	0	0	0	0	0	0	0	2	0	0	0	0	0	0	0	0	0	0	0
	glutamate-cysteine ligase modifier subunit	GCLM	0	0	0	0	0	0	0	0	0	0	0	0	0	0	0	0	0	0	0	0	2	0	0	0
	ganglioside induced differentiation associated protein 1 like 1	GDAP1L1	0	0	0	0	0	0	0	0	0	0	0	1	0	0	0	0	0	0	0	0	0	0	0	0
	glial cell derived neurotrophic factor	GDNF	0	0	0	0	0	0	0	0	2	0	0	0	0	0	0	0	0	0	0	0	0	0	0	0
	glial fibrillary acidic protein	GFAP	0	0	0	1	0	0	0	0	0	0	0	2	0	0	0	0	0	0	0	0	0	0	0	0
	growth factor, augmenter of liver regeneration	GFER	0	0	0	0	0	0	0	0	0	0	0	0	0	0	0	0	0	0	0	0	0	1	0	0
	GDNF family receptor alpha 4	GFRA4	0	0	0	0	0	0	0	0	0	3	0	0	0	0	0	0	0	0	0	0	0	0	0	0
	gamma-glutamylcyclotransferase	GGCT	0	0	0	0	0	0	0	1	0	0	1	0	0	0	0	0	0	1	0	0	0	0	0	0
	gamma-glutamyltransferase 1	GGT1	0	0	1	2	0	0	0	0	0	0	0	0	0	0	0	0	0	0	0	0	1	0	0	0
	cobalamin binding intrinsic factor	GIF	0	0	0	0	0	0	0	0	0	0	0	0	0	0	0	0	0	0	0	0	0	1	0	0
	GTPase, IMAP family member 6	GIMAP6	0	0	0	0	0	0	0	0	0	0	0	0	0	0	0	0	0	0	3	0	0	0	0	0
	gap junction protein alpha 5	GJA5	2	0	0	0	0	0	0	0	0	0	0	0	0	0	0	0	0	0	0	0	0	0	0	0
	GLI pathogenesis related 2	GLIPR2	0	0	0	0	0	0	0	0	0	0	0	0	0	0	0	0	0	2	0	0	0	0	0	0
	glomulin, FKBP associated protein	GLMN	0	0	0	0	0	0	0	0	0	0	0	0	0	0	2	0	0	0	0	0	0	0	0	0
	glyoxalase domain containing 4	GLOD4	0	0	0	1	0	0	0	0	0	0	0	0	0	0	0	0	0	0	0	0	0	0	0	0
	glycosyltransferase 1 domain containing 1	GLT1D1	0	0	0	0	0	0	0	0	0	0	2	0	0	0	0	0	0	0	0	0	0	0	0	0
	glycine-N-acyltransferase like 1	GLYATL1	0	0	0	0	0	0	0	0	0	0	0	0	0	0	0	0	0	0	0	0	0	0	0	10
	glycine-N-acyltransferase like 1B	GLYATL1P3	0	0	0	0	0	0	0	0	0	0	0	0	0	0	0	0	0	0	0	0	0	0	0	10
	guanosine monophosphate reductase 2	GMPR2	0	0	0	0	0	0	0	0	0	0	0	0	0	0	0	0	0	0	0	0	0	3	0	0
	G protein subunit beta 4	GNB4	0	0	0	0	0	0	0	0	0	0	0	0	0	0	0	0	0	1	0	0	0	0	0	0
	G protein subunit gamma 10	GNG10	0	0	0	0	0	0	0	0	0	0	1	0	0	0	0	0	0	0	0	0	0	0	0	0
	G protein subunit gamma 2	GNG2	0	0	0	0	0	0	0	0	0	0	0	0	0	0	0	0	0	0	0	0	0	0	0	3
	glucosamine-6-phosphate deaminase 2	GNPDA2	0	0	0	0	0	0	0	0	0	0	0	0	0	0	0	0	0	0	0	3	0	0	0	0
	golgin A8 family member O	GOLGA8O	0	0	0	0	0	0	0	0	0	0	0	0	0	1	0	0	0	0	0	0	0	0	0	0
	golgi reassembly stacking protein 1	GORASP1	0	0	0	0	0	0	3	0	0	0	0	0	0	0	0	0	0	0	0	0	0	0	0	0
	glutamic-oxaloacetic transaminase 1	GOT1	0	0	0	0	0	0	0	0	0	0	0	1	0	0	0	0	0	0	0	0	0	0	0	0
	G-patch domain and ankyrin repeats 1	GPANK1	0	0	0	0	0	0	1	0	0	0	0	0	0	0	0	0	0	0	0	0	0	1	0	0
	G-patch domain containing 2 like	GPATCH2L	0	0	0	0	0	1	0	0	0	0	0	0	0	0	0	0	0	0	0	0	0	0	0	0
	glycosylphosphatidylinositol specific phospholipase D1	GPLD1	0	0	0	0	0	0	0	1	0	0	0	0	0	0	0	0	0	0	0	0	0	0	0	0
	G protein-coupled receptor 160	GPR160	0	0	0	0	0	0	0	0	0	0	0	0	0	0	0	0	0	0	0	0	0	0	1	0
	G protein-coupled receptor 173	GPR173	0	0	1	0	0	0	0	0	0	0	0	0	0	0	0	0	0	0	0	0	0	0	0	0
	adhesion G protein-coupled receptor V1	GPR98	0	0	0	0	0	0	0	0	0	1	0	0	0	0	0	0	0	0	0	0	0	0	0	0
	G protein-coupled receptor class C group 5 member C	GPRC5C	0	0	0	0	0	0	0	0	0	0	0	0	0	0	0	0	0	0	0	2	0	0	0	0
	G protein pathway suppressor 1	GPS1	0	0	0	0	0	0	0	0	0	0	0	0	0	0	0	0	1	0	0	0	0	0	0	0
	glutathione peroxidase 3	GPX3	0	0	0	0	0	0	0	0	0	0	0	0	0	0	0	0	0	3	0	0	0	0	0	0
	GRAM domain containing 1B	GRAMD1B	0	0	0	0	0	0	0	0	0	0	0	0	0	1	0	0	0	0	0	0	2	0	0	0
	GRAM domain containing 2B	GRAMD3	0	0	0	1	0	0	0	2	0	0	0	0	0	0	0	0	0	0	0	0	0	0	0	0
	GRAM domain containing 4	GRAMD4	0	0	0	0	0	0	0	0	0	0	0	0	0	0	0	0	0	0	3	11	1	1	1	1
	GRB2 related adaptor protein	GRAP	0	0	0	0	0	0	0	0	0	0	0	0	3	0	0	0	0	0	0	0	0	0	0	0
	growth factor receptor bound protein 7	GRB7	0	0	0	0	0	0	0	0	0	0	0	0	0	0	0	0	0	0	0	0	2	0	0	0
	glutamate ionotropic receptor AMPA type subunit 4	GRIA4	0	0	0	0	0	0	0	0	0	0	0	0	0	0	0	0	1	0	0	0	0	0	0	0
	glutamate ionotropic receptor NMDA type subunit 2B	GRIN2B	0	0	0	0	0	0	0	0	0	0	0	0	0	1	0	0	0	0	0	0	2	0	0	0
	granulin precursor	GRN	0	0	0	0	0	0	0	0	0	0	0	2	0	0	0	0	0	0	0	0	0	0	0	0
	gelsolin	GSN	0	0	0	0	0	0	0	0	0	0	0	0	0	0	0	0	0	9	0	0	0	0	0	0
	glutathione S-transferase omega 1	GSTO1	0	0	0	0	0	0	0	0	0	1	0	0	0	0	0	0	0	0	0	0	0	0	0	0
	glutathione S-transferase pi 1	GSTP1	2	0	0	0	0	0	0	0	0	0	1	0	0	0	0	0	0	0	0	0	0	0	4	0
	general transcription factor IIA subunit 2	GTF2A2	0	0	0	0	0	0	0	0	0	0	0	1	0	0	0	0	0	0	0	0	0	0	0	0
	general transcription factor IIH subunit 3	GTF2H3	0	0	0	0	0	0	0	0	1	0	0	0	0	0	0	0	0	0	0	0	0	0	0	0
	general transcription factor IIIC subunit 2	GTF3C2	0	0	0	0	0	0	0	0	0	0	0	0	0	0	0	0	0	0	1	0	0	1	0	0
	GTP binding protein 1	GTPBP1	0	0	0	0	0	0	0	0	0	0	0	0	0	0	0	0	0	0	0	0	0	0	0	1
	guanylate cyclase activator 1A	GUCA1A	0	0	3	0	0	0	0	0	0	0	0	0	0	0	0	0	0	0	0	0	0	0	0	0
	H2A.Z variant histone 2	H2AFV	0	0	2	0	0	0	1	0	0	0	0	0	0	0	0	0	0	4	0	0	0	1	0	0
	H3.5 histone	H3F3C	0	0	0	0	0	0	2	0	0	0	0	0	0	0	0	0	0	0	0	0	0	0	0	0
	3-hydroxyanthranilate 3,4-dioxygenase	HAAO	0	0	0	0	0	0	0	0	0	0	0	0	0	0	0	0	3	0	0	0	0	0	0	0
	hydroxyacyl-CoA dehydrogenase trifunctional multienzyme complex subunit alpha	HADHA	0	0	0	0	0	0	9	12	7	5	10	22	0	0	0	0	0	0	0	0	0	0	0	0
	hydroxyacyl-CoA dehydrogenase trifunctional multienzyme complex subunit beta	HADHB	0	0	0	0	0	0	7	0	4	0	25	14	0	0	0	0	0	0	0	0	0	0	0	0
	histidyl-tRNA synthetase 2, mitochondrial	HARS2	0	0	0	0	2	0	0	0	0	0	0	0	0	0	0	0	0	0	0	0	0	0	0	0
	HAUS augmin like complex subunit 5	HAUS5	0	0	0	0	0	0	0	0	0	0	0	0	0	0	0	0	0	0	0	0	1	0	0	0
	HAUS augmin like complex subunit 8	HAUS8	0	0	0	0	0	0	0	0	1	0	0	0	0	0	0	0	0	0	0	0	0	0	0	0
	0	HBA	0	0	49	2	36	28	37	9	16	46	16	55	0	0	0	7	4	1	12	27	34	7	22	27
	hemoglobin subunit alpha 1	HBA1	0	0	91	5	63	19	101	41	43	85	35	74	9	1	19	18	20	4	68	51	66	21	82	56
	hemoglobin subunit alpha 2	HBA2	0	0	42	0	26	0	66	28	29	27	20	39	0	0	0	9	6	0	22	30	33	9	57	23
	hemoglobin subunit delta	HBD	0	0	169	5	122	42	212	76	63	156	65	110	35	0	63	53	48	17	82	45	128	9	105	54
	hemoglobin subunit epsilon 1	HBE1	0	0	0	0	0	0	0	0	0	0	0	0	0	0	0	0	0	0	2	0	0	0	0	6
	hemoglobin subunit gamma 1	HBG1	0	0	3	0	5	0	0	0	0	3	0	0	0	0	0	0	0	0	0	0	0	0	0	0
	hemoglobin subunit gamma 2	HBG2	0	0	6	1	14	0	4	5	1	2	6	0	0	0	0	0	0	0	0	0	0	0	3	6
	hemoglobin subunit zeta	HBZ	0	0	0	0	0	0	6	0	0	3	0	3	0	0	0	0	0	0	0	0	0	0	0	0
	0	hCG_2039566	0	0	0	0	0	0	0	2	0	6	0	0	0	0	0	0	0	0	0	0	0	0	0	0
	histone deacetylase 7	HDAC7	0	0	0	0	9	0	0	0	0	0	0	0	0	0	0	0	0	0	0	0	0	0	0	0
	high density lipoprotein binding protein	HDLBP	0	0	0	0	0	0	0	0	0	0	0	0	0	0	0	0	0	0	0	0	1	0	0	0
	HEAT repeat containing 6	HEATR6	0	0	0	0	0	0	0	0	1	0	0	0	0	0	0	0	0	0	0	0	0	0	0	0
	HECT and RLD domain containing E3 ubiquitin protein ligase family member 1	HERC1	0	0	0	0	0	0	1	0	0	0	0	0	0	0	0	0	0	0	0	0	0	0	0	0
	HECT and RLD domain containing E3 ubiquitin protein ligase family member 6	HERC6	0	0	0	0	0	0	0	0	0	0	0	0	0	0	0	0	0	0	0	0	0	0	0	26
	0	HERV-K104	0	0	0	0	0	0	0	0	0	1	0	0	0	0	0	0	0	0	0	0	0	0	0	0
	hexosaminidase D	HEXDC	0	0	0	0	0	0	0	0	0	0	0	0	0	0	0	0	0	0	0	0	0	0	0	2
	hypoxia inducible factor 1 subunit alpha inhibitor	HIF1AN	0	0	0	0	0	0	0	0	0	0	0	0	1	0	0	0	0	0	0	0	0	0	0	0
	HIG1 hypoxia inducible domain family member 1A	HIGD1A	0	0	0	0	0	0	0	0	0	0	0	1	0	0	0	0	0	0	0	0	0	0	0	0
	H1.2 linker histone, cluster member	HIST1H1C	0	0	0	0	0	0	0	0	0	0	0	0	0	0	0	0	0	0	0	0	0	0	1	0
	H1.4 linker histone, cluster member	HIST1H1E	0	0	0	0	0	0	0	0	0	0	0	0	0	0	0	0	0	0	0	0	0	0	2	0
	H2A clustered histone 14	HIST1H2AJ	0	0	0	3	0	1	14	4	4	7	11	0	7	0	0	4	13	15	0	0	2	0	0	1
	H2B clustered histone 13	HIST1H2BL	0	0	0	0	0	0	0	23	12	10	16	14	0	0	0	0	0	0	0	0	2	0	4	0
	H4 clustered histone 1	HIST1H4A	0	0	0	1	0	0	26	22	19	11	30	18	0	0	0	0	4	9	0	5	1	3	5	1
	H2A clustered histone 21	HIST2H2AB	0	0	0	0	0	0	5	0	0	0	0	0	0	0	0	0	0	0	0	0	0	0	0	0
	H2A clustered histone 20	HIST2H2AC	0	0	0	0	0	0	0	6	0	0	0	0	0	0	0	0	0	0	0	0	0	0	0	0
	zinc finger protein 875	HKR1	0	0	0	0	0	0	0	0	0	0	0	0	0	0	0	0	0	0	0	0	0	0	0	2
	major histocompatibility complex, class I, A	HLA-A	0	0	0	0	0	0	0	0	0	0	0	0	0	0	0	0	0	0	0	0	0	0	2	0
	major histocompatibility complex, class I, B	HLA-B	0	0	0	0	0	0	0	0	0	0	1	0	0	0	0	0	0	0	0	0	0	0	1	0
	major histocompatibility complex, class I, C	HLA-C	0	0	0	0	0	0	0	0	0	0	2	0	0	0	0	0	0	0	0	0	0	0	0	0
	major histocompatibility complex, class II, DM beta	HLA-DMB	0	0	0	0	0	0	0	0	0	0	0	1	0	0	0	0	0	0	0	0	0	0	0	0
	major histocompatibility complex, class II, DQ alpha 1	HLA-DQA1	0	0	0	0	0	0	0	0	0	0	0	0	0	0	0	0	0	0	0	0	1	0	0	0
	major histocompatibility complex, class II, DQ beta 1	HLA-DQB1	0	0	0	0	0	0	2	0	0	0	0	0	0	0	0	0	0	0	0	0	0	0	0	0
	major histocompatibility complex, class I, G	HLA-G	0	0	0	0	0	0	1	0	0	0	2	0	0	0	0	0	0	0	0	0	0	0	0	0
	hydroxymethylbilane synthase	HMBS	0	0	0	0	0	0	0	0	0	0	0	0	0	0	0	0	0	0	0	0	1	0	0	0
	3-hydroxymethyl-3-methylglutaryl-CoA lyase like 1	HMGCLL1	0	0	1	0	0	0	0	0	0	0	0	0	0	0	0	0	1	0	0	0	0	0	0	0
	3-hydroxy-3-methylglutaryl-CoA reductase	HMGCR	0	0	0	0	0	0	0	0	0	0	0	0	0	0	0	0	0	0	1	0	0	0	0	0
	high mobility group nucleosomal binding domain 2 pseudogene 46	HMGN2P46	0	0	0	0	0	0	0	1	0	0	0	0	0	0	0	0	0	0	0	0	0	0	0	0
	heme oxygenase 2	HMOX2	0	0	1	0	0	0	0	0	0	0	0	0	0	0	0	0	0	0	0	0	0	0	0	0
	heterogeneous nuclear ribonucleoprotein A1	HNRNPA1	0	0	0	0	1	1	0	0	0	1	1	0	0	0	0	0	0	0	0	0	0	0	2	1
	heterogeneous nuclear ribonucleoprotein A2/B1	HNRNPA2B1	0	0	0	0	0	0	1	2	0	0	0	0	0	0	0	0	0	0	0	0	0	0	0	0
	heterogeneous nuclear ribonucleoprotein A3	HNRNPA3	0	0	0	0	0	0	0	0	0	1	1	0	0	0	0	0	0	0	0	0	0	0	0	0
	heterogeneous nuclear ribonucleoprotein C	HNRNPC	0	0	0	0	0	0	1	0	0	0	2	0	0	0	0	0	0	0	0	0	0	0	0	0
	heterogeneous nuclear ribonucleoprotein D	HNRNPD	0	0	0	0	0	0	0	0	0	0	0	0	0	0	0	0	5	4	0	0	0	0	0	0
	heterogeneous nuclear ribonucleoprotein U	HNRNPU	0	0	0	0	0	0	0	3	0	0	0	0	0	0	0	0	0	3	0	0	0	0	0	0
	homeobox B3	HOXB3	0	0	0	0	0	0	0	0	0	0	1	0	0	0	0	0	0	0	0	0	0	0	0	0
	homeobox C13	HOXC13	0	0	0	0	0	0	0	0	1	0	0	0	0	0	0	0	0	0	0	0	0	0	0	0
	homeobox D10	HOXD10	0	0	0	0	0	0	0	0	1	0	0	0	0	0	0	0	0	0	0	0	0	0	0	0
	homeobox D12	HOXD12	0	0	0	0	0	0	0	0	0	1	0	0	0	0	0	0	0	0	0	0	0	0	0	0
	hemopexin	HPX	0	1	0	0	20	5	45	34	39	40	27	24	26	7	0	15	21	37	13	49	90	28	32	32
	histidine rich glycoprotein	HRG	1	0	0	0	5	4	0	0	5	10	6	4	14	0	0	7	4	42	5	119	185	0	20	59
	histamine receptor H1	HRH1	0	0	0	0	0	0	0	0	0	0	0	0	0	0	0	0	0	0	0	0	0	0	2	0
	heat shock transcription factor 4	HSF4	0	0	0	0	0	0	0	0	0	0	0	0	0	0	0	0	0	0	0	0	0	1	0	0
	heat shock protein 90 alpha family class A member 1	HSP90AA1	0	0	0	0	0	0	0	0	0	0	0	0	0	0	0	0	0	0	0	0	0	0	9	0
	heat shock protein 90 alpha family class B member 1	HSP90AB1	0	0	0	0	0	0	0	6	0	0	10	0	0	0	0	0	0	0	0	0	0	0	6	0
	heat shock protein family A (Hsp70) member 1B	HSPA1B	2	0	0	0	0	0	0	0	0	0	3	0	0	0	0	0	0	0	0	0	0	0	27	0
	heat shock protein family A (Hsp70) member 1 like	HSPA1L	0	0	0	0	0	0	0	0	0	0	2	0	0	0	0	0	0	0	0	0	0	0	19	3
	heat shock protein family A (Hsp70) member 2	HSPA2	1	0	0	0	0	0	0	1	0	0	4	0	0	0	0	0	0	0	0	0	0	0	5	3
	heat shock protein family A (Hsp70) member 5	HSPA5	0	0	0	0	0	0	0	0	0	0	0	0	0	0	0	0	0	0	0	0	0	0	8	0
	heat shock protein family A (Hsp70) member 6	HSPA6	0	0	0	0	0	0	0	3	0	0	1	0	0	0	0	0	0	0	0	0	0	0	3	0
	heat shock protein family A (Hsp70) member 7	HSPA7	0	0	0	0	0	0	0	0	0	0	0	0	0	0	0	0	0	0	0	0	0	0	1	0
	heat shock protein family A (Hsp70) member 8	HSPA8	0	0	0	3	0	0	0	0	0	0	28	0	0	0	0	0	0	0	0	0	0	0	50	22
	heat shock protein family B (small) member 1	HSPB1	10	0	0	0	0	0	0	0	0	0	0	0	0	0	0	0	0	0	13	0	0	0	25	2
	heat shock protein family E (Hsp10) member 1	HSPE1	0	0	0	0	0	0	0	0	0	0	0	0	0	0	0	0	0	0	0	0	1	0	0	0
	heat shock protein family H (Hsp110) member 1	HSPH1	3	0	0	0	0	0	2	0	0	0	0	0	0	0	0	0	0	0	0	0	0	0	0	0
	HtrA serine peptidase 1	HTRA1	0	0	0	0	0	0	0	0	1	0	0	0	0	0	0	0	0	0	0	0	0	0	0	0
	huntingtin	HTT	0	0	0	0	0	0	0	0	0	0	0	0	0	0	0	0	0	0	0	0	0	0	8	0
	0	hucep-13	0	0	0	0	0	0	0	0	0	0	0	0	0	0	0	0	0	0	0	0	2	0	0	0
	HYDIN axonemal central pair apparatus protein	HYDIN	0	0	0	0	0	0	0	0	0	0	0	0	0	0	0	0	0	0	0	0	24	0	0	0
	isoamyl acetate hydrolyzing esterase 1 (putative)	IAH1	0	0	1	0	0	0	0	0	0	0	0	0	0	0	0	0	0	0	0	0	0	1	0	0
	islet amyloid polypeptide	IAPP	0	0	0	0	0	0	0	0	0	0	0	0	0	0	0	1	0	0	0	0	0	0	0	0
	interferon gamma inducible protein 16	IFI16	0	0	2	0	0	0	0	0	0	0	0	0	0	0	0	0	0	0	0	0	0	0	0	0
	interferon induced protein 44	IFI44	0	0	0	0	0	2	0	0	2	0	1	0	0	0	0	0	0	0	0	1	0	0	0	0
	interferon related developmental regulator 1	IFRD1	0	0	0	0	0	0	0	0	0	0	0	0	0	0	0	0	0	0	0	0	0	0	0	1
	interferon related developmental regulator 2	IFRD2	0	0	0	0	0	0	0	0	0	0	0	0	0	0	0	0	0	0	0	0	0	0	0	1
	intraflagellar transport 43	IFT43	0	0	0	0	0	0	0	0	0	0	0	0	0	0	0	0	0	0	0	0	0	0	1	0
	immunoglobulin superfamily DCC subclass member 3	IGDCC3	0	0	0	0	0	2	0	0	0	0	0	0	0	0	0	0	0	0	0	0	0	0	0	0
	insulin like growth factor binding protein acid labile subunit	IGFALS	0	0	0	0	0	0	0	0	0	0	0	0	0	0	0	0	0	2	0	0	0	0	0	0
	insulin like growth factor binding protein 2	IGFBP2	0	0	0	0	0	0	0	0	0	0	2	0	0	0	0	0	0	0	0	0	0	0	0	0
	immunoglobulin heavy constant alpha 1	IGHA1	0	0	376	115	243	174	622	602	602	362	684	366	483	205	479	355	498	265	344	519	679	359	398	434
	immunoglobulin heavy constant alpha 2 (A2m marker)	IGHA2	0	0	649	120	391	236	892	793	788	508	1165	577	856	289	590	453	887	424	547	788	1181	615	652	784
	immunoglobulin heavy constant delta	IGHD	0	0	17	0	9	7	51	17	11	17	11	19	40	0	0	5	0	3	0	0	57	0	0	5
	immunoglobulin heavy constant gamma 2 (G2m marker)	IGHG2	1	0	340	235	370	391	822	753	799	420	811	482	618	350	417	552	627	461	329	483	621	422	469	509
	immunoglobulin heavy constant gamma 3 (G3m marker)	IGHG3	0	0	406	228	441	436	789	755	656	340	885	516	586	399	258	381	611	343	267	490	542	354	364	400
	immunoglobulin heavy constant gamma 4 (G4m marker)	IGHG4	0	0	305	187	273	268	706	599	635	319	733	391	503	241	265	433	525	337	231	325	530	279	329	378
	immunoglobulin heavy constant mu	IGHM	0	0	909	278	816	906	1742	742	914	938	1612	818	1218	543	676	1089	1090	485	607	1308	1957	1053	807	1178
	immunoglobulin heavy variable 1-18	IGHV1-18	0	0	30	6	14	10	12	4	12	12	8	7	6	3	1	17	11	6	1	7	15	3	4	5
	immunoglobulin heavy variable 1-2	IGHV1-2	0	0	21	2	11	3	7	5	8	10	0	4	0	0	0	0	0	3	0	4	13	3	0	6
	immunoglobulin heavy variable 1-24	IGHV1-24	0	0	10	0	4	6	17	7	14	18	14	11	3	2	0	31	3	5	2	7	20	0	8	10
	immunoglobulin heavy variable 1-3	IGHV1-3	0	0	10	0	14	23	11	2	2	13	11	10	4	3	14	14	6	4	0	10	30	12	13	4
	immunoglobulin heavy variable 1-45	IGHV1-45	0	0	9	0	5	0	0	0	0	0	0	0	0	0	0	0	0	0	0	0	0	0	0	0
	immunoglobulin heavy variable 1-46	IGHV1-46	0	0	16	0	13	14	13	6	11	8	18	8	10	0	10	10	19	4	0	8	10	10	10	1
	immunoglobulin heavy variable 1-58	IGHV1-58	0	0	2	0	0	0	0	0	0	0	0	0	0	0	0	0	0	0	0	0	0	0	0	0
	immunoglobulin heavy variable 1-69	IGHV1-69	0	0	8	0	14	16	23	0	9	15	25	17	0	0	0	7	3	3	5	2	21	0	3	1
	immunoglobulin heavy variable 1-69-2	IGHV1-69-2	0	0	29	0	21	17	19	0	3	5	17	19	8	0	7	13	0	3	0	4	20	0	11	1
	immunoglobulin heavy variable 1/OR15-1 (non-functional)	IGHV1OR15-1	0	0	7	2	11	8	7	4	6	4	12	6	2	0	0	3	1	2	0	5	5	0	2	0
	immunoglobulin heavy variable 2-26	IGHV2-26	0	0	0	0	0	2	3	0	0	4	0	2	0	0	0	0	0	0	0	0	5	0	0	0
	immunoglobulin heavy variable 2-5	IGHV2-5	0	0	5	0	5	3	4	7	7	10	6	4	4	0	0	1	3	0	1	7	28	4	5	2
	immunoglobulin heavy variable 2-70	IGHV2-70	0	0	2	0	3	0	1	0	2	4	4	4	1	0	0	2	1	0	2	0	7	1	2	4
	immunoglobulin heavy variable 3-11 (gene/pseudogene)	IGHV3-11	0	0	15	0	17	0	0	0	0	26	0	5	13	0	0	0	0	0	0	19	10	0	6	10
	immunoglobulin heavy variable 3-13	IGHV3-13	0	0	40	16	43	33	71	41	42	39	60	30	48	16	31	32	61	20	24	37	39	30	32	33
	immunoglobulin heavy variable 3-15	IGHV3-15	0	0	20	0	16	28	53	22	26	27	43	19	17	0	0	13	27	10	0	8	1	23	15	3
	immunoglobulin heavy variable 3-16 (non-functional)	IGHV3-16	0	0	0	0	0	0	0	0	0	0	0	0	0	0	0	0	0	0	0	0	1	0	0	0
	immunoglobulin heavy variable 3-20	IGHV3-20	0	0	0	0	12	0	8	0	0	0	0	0	0	0	0	0	0	0	0	5	6	0	0	3
	immunoglobulin heavy variable 3-21	IGHV3-21	0	0	30	0	0	0	0	0	0	0	19	14	0	0	0	6	0	0	3	13	21	0	16	0
	immunoglobulin heavy variable 3-23	IGHV3-23	0	0	85	0	83	73	44	0	26	44	50	35	43	37	76	72	38	20	16	31	87	23	33	47
	immunoglobulin heavy variable 3-30	IGHV3-30	0	0	92	26	96	79	112	53	80	63	107	75	87	34	67	87	102	42	56	53	82	48	60	68
	immunoglobulin heavy variable 3-33	IGHV3-33	0	0	150	8	96	0	5	50	80	35	89	43	64	0	0	83	52	35	8	53	135	14	66	27
	immunoglobulin heavy variable 3-35 (non-functional)	IGHV3-35	0	0	17	4	19	9	23	11	17	11	16	16	14	12	8	15	20	9	5	16	30	14	12	17
	immunoglobulin heavy variable 3-38 (non-functional)	IGHV3-38	0	0	19	3	22	9	18	5	15	7	10	9	5	0	0	10	13	2	5	6	10	6	12	2
	immunoglobulin heavy variable 3-43	IGHV3-43	0	0	27	0	30	7	60	8	24	21	36	20	41	12	34	33	49	9	11	11	37	23	15	17
	immunoglobulin heavy variable 3-48	IGHV3-48	0	0	76	39	89	62	95	15	0	61	55	10	53	0	0	38	86	9	28	52	77	48	35	61
	immunoglobulin heavy variable 3-49	IGHV3-49	0	0	73	6	59	28	54	29	42	39	48	54	31	5	0	33	27	14	17	15	30	25	30	26
	immunoglobulin heavy variable 3-53	IGHV3-53	0	0	107	50	121	90	106	54	48	65	77	58	86	20	84	60	86	34	37	67	115	65	55	66
	immunoglobulin heavy variable 3-64	IGHV3-64	0	0	0	0	3	0	0	0	0	4	4	2	0	0	0	0	4	0	1	3	2	0	4	0
	immunoglobulin heavy variable 3-66	IGHV3-66	0	0	0	0	0	0	0	0	0	12	0	0	0	0	0	0	0	0	0	28	11	0	0	0
	immunoglobulin heavy variable 3-7	IGHV3-7	0	0	140	51	133	91	154	88	113	89	155	77	118	30	25	70	135	36	55	84	133	106	60	83
	immunoglobulin heavy variable 3-72	IGHV3-72	0	0	177	25	187	305	206	158	219	169	161	149	117	58	65	140	154	69	74	131	160	97	127	131
	immunoglobulin heavy variable 3-73	IGHV3-73	0	0	48	2	54	61	52	25	28	49	36	38	19	4	0	25	30	12	7	4	7	5	23	5
	immunoglobulin heavy variable 3-74	IGHV3-74	0	0	108	0	95	58	64	0	22	50	73	25	74	12	0	40	66	13	6	20	113	29	27	48
	immunoglobulin heavy variable 3-9	IGHV3-9	0	0	76	15	58	37	96	54	71	62	89	56	59	27	11	62	78	30	29	68	82	43	44	57
	immunoglobulin heavy variable 3/OR15-7 (pseudogene)	IGHV3OR15-7	0	0	32	2	22	30	10	9	8	8	8	10	10	0	0	6	6	3	8	14	35	4	12	15
	immunoglobulin heavy variable 3/OR16-10 (non-functional)	IGHV3OR16-10	0	0	16	0	26	0	22	0	0	27	25	19	11	0	0	0	34	0	16	5	15	0	0	8
	immunoglobulin heavy variable 3/OR16-12 (non-functional)	IGHV3OR16-12	0	0	89	27	105	69	99	58	70	48	87	55	71	38	81	68	75	31	41	79	93	42	49	64
	immunoglobulin heavy variable 3/OR16-13 (non-functional)	IGHV3OR16-13	0	0	54	18	76	46	54	7	10	42	28	6	43	0	19	44	49	13	16	42	81	17	34	37
	immunoglobulin heavy variable 3/OR16-9 (non-functional)	IGHV3OR16-9	1	0	159	55	228	229	260	155	286	183	230	127	166	67	78	209	237	105	96	203	189	116	120	114
	immunoglobulin heavy variable 4-28	IGHV4-28	0	0	0	0	0	0	4	0	0	0	0	0	0	0	0	0	0	0	0	0	0	0	0	4
	immunoglobulin heavy variable 4-31	IGHV4-31	0	0	0	0	3	0	0	0	0	0	0	0	0	0	0	3	0	0	0	6	0	0	0	0
	immunoglobulin heavy variable 4-34	IGHV4-34	0	0	4	0	12	11	14	6	11	11	22	0	13	0	0	0	11	0	0	2	21	0	20	0
	immunoglobulin heavy variable 4-39	IGHV4-39	0	0	0	0	0	0	0	0	0	0	0	0	0	0	0	0	0	0	0	0	6	0	0	0
	immunoglobulin heavy variable 4-4	IGHV4-4	0	0	20	0	14	5	14	6	7	9	9	8	7	3	4	5	13	7	3	11	26	6	10	4
	immunoglobulin heavy variable 4-59	IGHV4-59	0	0	40	6	32	15	38	18	27	28	24	29	30	16	19	18	38	24	17	27	44	14	30	27
	immunoglobulin heavy variable 5-51	IGHV5-51	0	0	56	8	38	27	41	24	39	33	37	31	31	9	23	24	33	10	23	28	62	29	31	36
	immunoglobulin heavy variable 6-1	IGHV6-1	0	0	0	0	3	13	16	0	0	18	3	7	0	0	0	7	0	0	3	0	3	0	0	14
	immunoglobulin kappa joining 3	IGKJ3	0	0	0	0	3	0	0	0	0	2	0	0	0	0	0	4	3	0	0	0	0	2	0	0
	immunoglobulin kappa variable 1-12	IGKV1-12	0	0	0	0	0	0	0	0	0	0	0	0	0	0	0	0	0	0	0	0	0	3	0	0
	immunoglobulin kappa variable 1-16	IGKV1-16	0	0	0	0	11	2	7	0	6	3	6	3	4	1	0	3	4	1	0	4	6	0	2	6
	immunoglobulin kappa variable 1-17	IGKV1-17	0	0	10	0	25	13	24	1	19	17	15	15	6	12	0	4	6	1	4	6	19	5	4	9
	immunoglobulin kappa variable 1-27	IGKV1-27	0	0	3	0	0	2	8	1	14	9	15	13	3	3	2	6	6	2	0	6	17	4	3	6
	immunoglobulin kappa variable 1-33	IGKV1-33	0	0	11	0	18	13	18	10	22	18	20	22	14	14	5	24	12	10	8	9	27	10	7	14
	immunoglobulin kappa variable 1-39 (gene/pseudogene)	IGKV1-39	0	0	0	0	0	0	6	2	8	10	6	8	4	6	0	14	6	2	2	6	10	3	9	4
	immunoglobulin kappa variable 1-5	IGKV1-5	0	0	2	0	8	2	6	11	30	5	15	5	2	0	0	0	13	0	0	6	8	2	1	4
	immunoglobulin kappa variable 1-6	IGKV1-6	0	0	8	0	14	10	22	2	11	13	14	11	4	12	0	12	7	2	4	8	18	10	7	6
	immunoglobulin kappa variable 1-8	IGKV1-8	0	0	9	0	13	5	11	6	7	12	9	13	6	3	0	11	6	2	2	3	10	3	8	8
	immunoglobulin kappa variable 1-9	IGKV1-9	0	0	1	0	0	0	1	0	0	3	0	4	1	0	0	4	0	1	0	0	2	0	1	2
	immunoglobulin kappa variable 1D-12	IGKV1D-12	0	0	2	0	6	3	9	3	6	11	6	8	9	8	1	13	9	3	5	5	8	3	10	2
	immunoglobulin kappa variable 1D-13	IGKV1D-13	0	0	10	0	18	8	11	0	6	15	13	12	1	14	3	8	4	1	0	5	27	12	1	9
	immunoglobulin kappa variable 1D-16	IGKV1D-16	0	0	3	0	0	1	2	0	2	3	4	2	0	0	0	2	0	0	1	2	0	0	2	6
	immunoglobulin kappa variable 1D-33	IGKV1D-33	0	0	0	0	0	0	0	0	0	2	0	0	0	0	0	0	0	0	0	0	0	0	0	0
	immunoglobulin kappa variable 1D-37 (non-functional)	IGKV1D-37	0	0	0	0	0	0	0	0	0	0	0	2	0	0	0	0	2	0	0	0	0	0	2	0
	immunoglobulin kappa variable 1D-43	IGKV1D-43	0	0	1	0	0	0	0	0	0	0	1	0	0	0	0	0	0	0	0	0	0	0	0	0
	immunoglobulin kappa variable 2-24	IGKV2-24	0	0	11	2	18	14	33	3	25	17	24	15	14	14	0	14	16	3	8	1	9	1	5	8
	immunoglobulin kappa variable 2-30	IGKV2-30	0	0	0	0	0	0	21	0	9	12	12	12	0	9	0	7	0	0	0	6	2	0	0	0
	immunoglobulin kappa variable 2-40	IGKV2-40	0	0	6	0	23	7	18	0	8	22	14	21	9	0	4	14	2	2	0	0	21	17	0	16
	immunoglobulin kappa variable 2D-24 (non-functional)	IGKV2D-24	0	0	0	0	0	0	0	0	0	0	0	0	0	0	0	0	7	0	0	0	0	0	0	0
	immunoglobulin kappa variable 2D-26	IGKV2D-26	0	0	0	0	0	0	0	0	0	0	0	6	0	0	0	0	0	0	0	5	0	0	0	0
	immunoglobulin kappa variable 2D-28	IGKV2D-28	1	2	30	13	31	27	39	29	33	21	32	27	17	7	0	16	10	12	3	30	34	25	10	13
	immunoglobulin kappa variable 2D-29	IGKV2D-29	0	0	7	0	21	0	52	12	24	28	43	47	28	4	7	11	14	2	6	34	36	11	13	18
	immunoglobulin kappa variable 2D-30	IGKV2D-30	0	0	0	0	3	0	9	0	3	2	14	8	0	0	0	9	0	0	0	0	8	0	0	0
	immunoglobulin kappa variable 2D-40	IGKV2D-40	0	0	22	0	36	22	18	0	3	5	11	8	7	0	0	4	1	1	2	10	23	15	11	14
	immunoglobulin kappa variable 3-11	IGKV3-11	0	0	35	8	39	33	46	22	51	32	40	38	23	29	19	36	24	14	6	13	50	16	4	36
	immunoglobulin kappa variable 3-15	IGKV3-15	0	0	45	12	31	32	64	27	53	44	55	40	42	16	10	44	46	30	24	17	69	31	25	29
	immunoglobulin kappa variable 3-20	IGKV3-20	0	0	32	12	47	39	79	36	70	45	60	61	30	23	7	49	23	32	28	31	54	28	38	49
	immunoglobulin kappa variable 3-7 (non-functional)	IGKV3-7	0	0	44	10	22	32	61	28	40	41	43	45	37	6	4	36	51	20	18	11	64	23	23	17
	immunoglobulin kappa variable 3D-11	IGKV3D-11	0	0	0	0	0	0	6	0	12	13	0	6	7	10	0	7	6	5	0	7	28	11	0	3
	immunoglobulin kappa variable 3D-15 (gene/pseudogene)	IGKV3D-15	0	0	19	0	10	7	31	4	28	21	24	21	17	9	1	14	20	5	6	0	28	13	11	15
	immunoglobulin kappa variable 3D-20	IGKV3D-20	0	0	32	11	23	26	33	14	38	29	30	35	12	3	2	17	19	17	12	22	39	22	20	31
	immunoglobulin kappa variable 3D-7	IGKV3D-7	0	0	0	0	0	0	0	0	0	0	0	0	0	0	0	0	6	0	0	0	6	0	0	0
	immunoglobulin kappa variable 3/OR2-268 (non-functional)	IGKV3OR2-268	0	0	5	0	0	6	38	11	27	22	28	25	17	0	0	13	21	12	5	0	40	6	4	4
	immunoglobulin kappa variable 4-1	IGKV4-1	0	0	45	3	52	28	62	22	46	45	43	48	39	6	5	42	41	15	15	36	49	34	26	34
	immunoglobulin kappa variable 6-21 (non-functional)	IGKV6-21	0	0	9	0	4	3	11	0	8	4	10	5	4	10	0	1	7	2	3	3	4	6	2	2
	immunoglobulin kappa variable 6D-21 (non-functional)	IGKV6D-21	0	0	17	0	2	6	8	0	7	5	10	5	7	6	0	1	5	2	2	3	4	3	5	1
	immunoglobulin kappa variable 6D-41 (non-functional)	IGKV6D-41	0	0	8	0	1	4	5	0	3	2	6	3	5	0	0	0	4	0	1	2	0	2	1	0
	immunoglobulin lambda constant 1	IGLC1	0	0	112	25	52	77	194	164	148	86	174	77	141	108	14	143	136	75	94	132	187	133	125	133
	immunoglobulin lambda constant 2	IGLC2	0	0	0	0	0	0	19	0	0	0	0	0	0	0	0	0	0	0	0	0	0	0	0	0
	immunoglobulin lambda constant 6 (gene/pseudogene)	IGLC6	0	0	19	0	14	7	0	82	86	14	26	37	18	0	0	62	23	14	33	102	169	101	47	66
	immunoglobulin lambda constant 7	IGLC7	0	0	72	28	25	66	135	108	115	61	114	62	104	56	36	136	89	70	62	78	157	108	92	96
	immunoglobulin lambda like polypeptide 1	IGLL1	0	0	11	0	5	5	7	2	3	6	4	4	1	3	0	3	5	2	1	0	11	4	3	12
	immunoglobulin lambda like polypeptide 5	IGLL5	0	0	72	0	28	11	114	98	68	29	86	33	46	0	0	52	50	10	22	21	28	77	0	43
	immunoglobulin lambda variable 1-36	IGLV1-36	0	0	1	0	3	1	5	3	6	7	9	5	5	3	4	5	7	4	4	3	24	2	5	12
	immunoglobulin lambda variable 1-40	IGLV1-40	0	0	0	0	0	0	5	0	13	8	11	10	3	3	4	5	4	5	5	0	6	0	1	2
	immunoglobulin lambda variable 1-44	IGLV1-44	0	0	6	0	5	6	32	2	17	20	26	19	13	11	0	15	15	9	5	0	20	10	17	10
	immunoglobulin lambda variable 1-47	IGLV1-47	0	0	28	7	45	44	56	7	36	37	46	29	36	11	12	31	36	17	9	17	55	24	27	35
	immunoglobulin lambda variable 1-51	IGLV1-51	0	0	0	0	0	2	20	0	14	7	16	12	8	10	4	6	10	6	7	5	20	5	12	11
	immunoglobulin lambda variable 2-11	IGLV2-11	0	0	6	0	0	0	0	0	0	0	0	6	0	3	0	3	0	0	0	0	11	2	0	6
	immunoglobulin lambda variable 2-14	IGLV2-14	0	0	5	0	17	0	14	4	9	2	21	5	12	0	0	2	11	2	2	6	6	3	10	9
	immunoglobulin lambda variable 2-18	IGLV2-18	0	0	2	0	11	4	21	0	8	10	5	7	8	0	0	4	5	4	3	5	12	4	4	8
	immunoglobulin lambda variable 2-23	IGLV2-23	0	0	0	0	4	0	0	0	0	0	0	4	0	0	0	0	0	0	0	0	3	1	0	0
	immunoglobulin lambda variable 2-8	IGLV2-8	0	0	5	0	0	0	0	0	0	0	0	3	0	0	0	3	0	0	2	0	9	3	5	10
	immunoglobulin lambda variable 3-1	IGLV3-1	0	0	0	0	0	0	1	0	1	1	1	1	1	2	0	2	1	1	0	0	4	0	2	2
	immunoglobulin lambda variable 3-10	IGLV3-10	0	0	0	0	0	7	24	0	15	14	14	16	8	18	5	12	25	9	22	0	17	17	15	7
	immunoglobulin lambda variable 3-12	IGLV3-12	0	0	0	0	0	0	0	0	0	0	0	0	0	0	0	0	0	0	0	0	0	0	0	2
	immunoglobulin lambda variable 3-19	IGLV3-19	0	0	0	0	0	0	7	0	2	7	4	3	7	3	0	6	1	2	0	0	3	0	2	3
	immunoglobulin lambda variable 3-21	IGLV3-21	0	0	19	0	19	19	25	12	23	21	26	23	25	24	17	26	31	19	14	11	31	15	15	26
	immunoglobulin lambda variable 3-25	IGLV3-25	0	0	0	0	0	0	5	0	9	8	6	9	1	0	0	8	8	8	7	0	9	7	5	2
	immunoglobulin lambda variable 3-27	IGLV3-27	0	0	0	0	1	0	0	0	0	0	0	0	0	0	0	0	0	0	0	0	0	0	0	0
	immunoglobulin lambda variable 3-9 (gene/pseudogene)	IGLV3-9	0	0	9	0	7	5	15	0	11	0	18	9	9	8	0	6	10	3	0	3	13	1	4	7
	immunoglobulin lambda variable 4-69	IGLV4-69	0	0	0	0	0	0	0	0	0	0	0	1	0	0	0	3	0	0	0	0	0	0	0	0
	immunoglobulin lambda variable 5-37	IGLV5-37	0	0	0	0	0	1	0	0	0	4	0	1	0	0	0	5	0	0	0	0	0	0	0	0
	immunoglobulin lambda variable 5-45	IGLV5-45	0	0	0	0	0	0	0	0	1	0	1	0	0	0	0	0	0	0	0	0	0	0	0	0
	immunoglobulin lambda variable 6-57	IGLV6-57	0	0	1	0	5	0	3	0	1	2	3	4	2	3	0	9	2	2	1	0	2	1	2	3
	immunoglobulin lambda variable 7-43	IGLV7-43	0	0	2	0	2	0	0	0	5	3	0	5	0	0	0	2	4	0	2	2	5	1	2	3
	immunoglobulin lambda variable 7-46 (gene/pseudogene)	IGLV7-46	0	0	0	0	0	0	7	0	8	0	0	0	6	0	0	0	0	0	0	3	0	0	0	0
	immunoglobulin lambda variable 8-61	IGLV8-61	0	0	0	0	0	0	14	2	1	14	16	24	9	0	0	0	15	6	4	1	2	3	3	4
	immunoglobulin lambda variable 9-49	IGLV9-49	0	0	17	0	13	0	2	0	0	3	5	0	0	0	0	0	0	0	0	0	0	0	0	0
	immunoglobulin superfamily member 11	IGSF11	0	0	0	0	0	0	0	0	1	0	0	0	0	0	0	0	0	1	0	0	0	0	0	0
	inhibitor of nuclear factor kappa B kinase subunit beta	IKBKB	0	0	0	0	0	0	0	0	0	0	0	0	0	0	0	0	0	0	0	0	0	1	0	0
	interleukin 11 receptor subunit alpha	IL11RA	0	0	0	0	0	0	1	0	0	0	0	0	0	0	0	0	0	0	0	0	0	0	0	0
	interleukin 15	IL15	0	0	0	0	0	0	0	1	0	0	0	0	0	0	0	0	0	0	0	0	0	0	0	0
	interleukin 15 receptor subunit alpha	IL15RA	0	0	0	0	0	0	0	1	0	0	0	0	0	0	0	0	0	0	0	0	0	0	0	0
	interleukin 20 receptor subunit beta	IL20RB	0	0	0	0	0	0	0	0	0	0	0	0	0	0	0	0	0	0	0	0	0	0	1	0
	interleukin 33	IL33	0	0	0	0	0	0	0	0	0	0	0	0	0	0	0	0	0	0	0	0	0	0	0	1
	interleukin 36 beta	IL36B	0	0	0	0	0	0	3	0	0	0	0	0	0	0	0	0	0	0	0	0	0	0	0	0
	interleukin 7 receptor	IL7R	0	0	0	0	0	0	1	0	0	0	0	0	0	0	0	0	0	0	0	0	0	0	0	0
	inositol monophosphatase 2	IMPA2	0	0	0	0	0	0	0	0	0	0	0	0	0	0	0	0	0	0	0	1	0	0	0	0
	inosine monophosphate dehydrogenase 1	IMPDH1	0	0	0	0	0	0	0	0	0	3	0	0	0	0	0	0	0	0	0	0	0	0	0	0
	inhibitor of growth family member 4	ING4	0	0	0	0	0	0	0	0	0	0	0	0	0	0	0	0	0	0	0	0	0	0	0	1
	inhibin subunit beta C	INHBC	0	0	0	0	0	0	0	0	0	0	0	1	0	0	0	0	0	0	0	0	0	0	0	0
	INO80 complex subunit E	INO80E	0	0	3	0	0	0	0	0	0	0	0	0	0	0	0	0	0	0	0	0	0	0	0	0
	integrator complex subunit 4	INTS4	0	0	0	0	0	0	0	0	2	0	0	0	0	0	0	0	0	0	0	0	0	0	0	0
	integrator complex subunit 6	INTS6	0	0	0	0	0	0	0	0	0	0	0	1	0	0	0	0	0	0	0	0	0	0	0	0
	importin 4	IPO4	0	0	0	0	0	0	1	0	0	0	0	0	0	0	0	0	0	0	0	0	0	0	0	0
	importin 5	IPO5	0	0	0	0	0	0	0	0	0	0	0	0	0	0	0	0	0	1	0	0	0	0	0	0
	inositol-pentakisphosphate 2-kinase	IPPK	0	0	0	0	0	1	0	0	0	0	0	0	0	0	0	0	0	0	0	0	0	0	0	0
	IQ motif containing E	IQCE	0	0	0	0	0	0	1	0	0	0	0	0	0	0	0	0	0	0	0	0	0	0	0	0
	iron responsive element binding protein 2	IREB2	0	0	0	0	0	0	0	0	3	0	2	0	0	0	0	0	0	0	0	0	0	0	0	0
	interferon regulatory factor 7	IRF7	0	0	0	0	0	0	0	0	0	0	0	0	1	0	0	0	0	0	0	0	0	0	0	0
	interferon regulatory factor 8	IRF8	0	0	0	0	0	0	0	0	0	0	0	0	0	0	0	0	0	0	0	0	0	0	0	1
	integrin subunit alpha 10	ITGA10	0	0	0	0	0	0	0	0	0	0	0	0	0	0	0	0	0	0	0	1	0	0	0	0
	integrin subunit beta 5	ITGB5	0	0	0	0	0	0	0	0	0	0	1	0	0	0	0	0	0	0	0	0	0	0	0	0
	inter-alpha-trypsin inhibitor heavy chain 1	ITIH1	0	0	0	0	0	0	0	0	0	0	0	0	0	0	0	0	0	5	0	0	0	0	2	0
	inter-alpha-trypsin inhibitor heavy chain 2	ITIH2	0	0	0	0	0	0	0	0	0	0	0	0	0	0	0	0	0	10	0	0	0	0	0	0
	inter-alpha-trypsin inhibitor heavy chain 4	ITIH4	0	0	0	0	0	0	0	0	0	0	2	0	0	0	0	0	0	9	0	0	0	0	9	0
	integral membrane protein 2B	ITM2B	0	0	0	0	0	0	0	0	0	0	0	0	0	0	1	0	0	0	0	0	0	0	0	0
	inositol 1,4,5-trisphosphate receptor type 2	ITPR2	0	0	11	0	0	0	1	0	1	5	0	2	22	4	3	0	1	0	0	0	8	3	0	17
	involucrin	IVL	0	0	0	0	0	0	0	0	0	0	0	0	0	0	0	0	0	0	0	0	0	0	7	0
	Josephin domain containing 2	JOSD2	0	0	0	0	0	0	0	0	0	0	0	0	0	0	0	0	0	0	1	0	0	0	0	0
	junction plakoglobin	JUP	16	0	0	35	12	8	6	0	0	0	0	0	0	0	0	0	0	0	18	0	1	11	62	54
	KAT8 regulatory NSL complex subunit 2	KANSL2	0	0	0	0	0	0	0	0	0	0	0	0	0	0	0	0	0	0	0	0	0	0	1	0
	KAT8 regulatory NSL complex subunit 3	KANSL3	0	0	0	0	0	0	0	0	0	0	0	0	1	0	0	0	0	0	0	0	0	0	0	0
	kelch repeat and BTB domain containing 3	KBTBD3	0	0	0	0	0	0	0	0	0	0	1	2	0	0	0	0	0	0	2	0	0	2	0	0
	potassium voltage-gated channel subfamily B member 1	KCNB1	0	0	0	0	0	0	0	0	0	0	0	0	0	0	0	0	0	0	0	0	0	0	1	0
	potassium voltage-gated channel subfamily D member 1	KCND1	0	0	0	0	0	0	0	0	0	0	0	0	0	0	0	0	0	0	0	0	0	0	0	2
	lysine demethylase 1B	KDM1B	0	0	0	0	0	0	0	0	0	0	0	0	0	0	0	0	0	0	0	0	0	0	0	2
	lysine demethylase 2B	KDM2B	0	0	0	0	0	0	0	0	0	0	0	0	0	0	0	0	0	0	0	0	0	2	0	0
	meiosis regulator and mRNA stability factor 1	KIAA0430	0	0	0	0	0	0	0	0	0	0	1	0	0	0	0	0	0	0	0	0	0	0	0	0
	KIAA1191	KIAA1191	0	0	0	0	0	0	0	0	0	0	0	0	0	0	1	0	0	0	0	0	0	0	0	0
	capping protein inhibiting regulator of actin dynamics	KIAA1211	0	0	0	0	0	0	0	0	0	0	0	0	0	2	0	1	0	0	0	0	0	0	0	0
	KIAA1328	KIAA1328	0	0	0	0	0	0	0	0	0	2	0	0	0	0	0	0	0	0	0	0	0	0	0	0
	vir like m6A methyltransferase associated	KIAA1429	0	0	0	0	0	0	0	0	0	0	0	0	0	0	0	1	0	0	0	0	0	0	2	0
	tRNA methyltransferase 9B (putative)	KIAA1456	0	0	0	0	0	0	0	0	0	0	0	0	0	0	0	0	0	0	0	0	0	0	1	0
	kinesin family member 15	KIF15	0	0	0	0	0	0	0	0	0	0	0	0	0	0	0	0	0	0	0	0	0	5	0	0
	kinesin family member 1A	KIF1A	0	0	0	0	0	0	0	0	0	0	0	0	0	0	0	0	0	0	0	0	13	0	0	0
	Kin17 DNA and RNA binding protein	KIN	0	0	0	0	0	0	0	0	0	14	0	7	5	0	0	10	0	0	0	0	0	0	0	0
	killer cell immunoglobulin like receptor, two Ig domains and short cytoplasmic tail 2	KIR2DS2	0	0	0	0	0	0	0	0	0	0	0	0	0	0	0	0	0	0	0	0	0	0	0	2
	kinesin light chain 1	KLC1	0	0	0	0	0	0	0	0	0	0	0	0	0	1	0	0	0	1	0	0	0	0	0	0
	Kruppel like factor 11	KLF11	0	0	0	0	0	0	0	0	0	1	0	0	0	0	0	0	0	0	0	0	0	0	0	0
	kelch like family member 23	KLHL23	0	0	0	0	0	0	0	0	0	0	0	1	0	0	0	0	0	0	0	0	0	0	0	0
	kelch like family member 36	KLHL36	0	0	0	0	0	0	0	0	0	0	1	0	0	0	0	0	0	0	0	0	0	0	0	0
	kallikrein related peptidase 6	KLK6	0	0	0	0	0	0	0	0	0	0	3	0	0	0	0	0	0	0	0	0	0	0	1	0
	kallikrein related peptidase 9	KLK9	0	0	0	0	0	0	0	0	0	1	0	0	0	0	0	0	0	0	0	0	0	0	0	0
	kallikrein B1	KLKB1	0	0	0	0	0	0	0	0	1	0	0	0	0	0	0	0	0	7	0	0	0	0	0	0
	lysine methyltransferase 2A	KMT2A	0	0	0	0	1	0	0	0	0	0	2	0	0	0	0	0	0	0	0	0	0	0	0	0
	kininogen 1	KNG1	0	0	0	0	0	0	26	0	35	27	36	29	25	22	0	18	40	19	18	179	139	21	34	52
	kinetochore localized astrin (SPAG5) binding protein	KNSTRN	0	0	0	0	0	0	1	0	0	0	0	0	0	0	0	0	0	0	0	0	0	0	0	0
	kinetochore associated 1	KNTC1	0	0	0	0	0	0	0	0	0	0	2	0	0	0	0	0	0	0	0	0	0	0	0	0
	keratin 10	KRT10	93	147	66	406	149	353	245	60	92	39	119	121	303	0	23	70	144	68	301	288	303	146	227	816
	keratin 13	KRT13	0	38	9	90	18	77	11	0	2	1	7	8	20	0	0	3	4	6	155	60	84	103	47	296
	keratin 14	KRT14	185	25	3	208	34	117	48	0	9	0	23	8	63	0	0	3	13	3	164	40	73	207	137	368
	keratin 15	KRT15	68	6	0	79	15	50	26	0	0	0	0	1	25	0	0	3	3	1	95	22	87	123	46	201
	keratin 16	KRT16	304	15	2	245	24	136	33	0	0	0	19	6	46	0	0	2	10	2	243	34	110	274	185	432
	keratin 17	KRT17	393	1	0	206	9	117	35	0	0	0	11	1	33	0	0	0	0	0	121	23	53	291	143	344
	keratin 18	KRT18	0	0	0	0	0	0	1	0	0	4	0	1	0	0	0	0	6	2	6	0	0	14	0	16
	keratin 19	KRT19	91	4	0	105	7	34	17	0	0	0	6	0	13	0	0	0	15	1	52	26	58	77	70	188
	keratin 2	KRT2	65	97	67	302	147	261	145	34	38	19	91	76	224	8	0	44	109	42	240	245	236	151	198	496
	keratin 20	KRT20	27	0	0	21	2	11	0	0	0	0	1	0	0	0	0	0	0	0	12	0	11	18	0	17
	keratin 222	KRT222	0	0	0	0	0	0	0	0	0	0	0	0	0	0	0	0	0	0	0	0	0	2	0	0
	keratin 23	KRT23	0	0	0	4	0	0	0	0	0	0	0	0	0	0	0	0	0	0	0	0	0	0	0	0
	keratin 24	KRT24	0	11	4	18	5	7	5	0	0	0	1	2	2	0	0	1	1	1	26	25	16	8	10	58
	keratin 25	KRT25	5	21	2	48	19	41	22	4	7	2	11	5	29	0	0	4	5	2	21	18	34	0	17	46
	keratin 26	KRT26	0	1	1	15	0	3	1	0	0	0	1	2	6	0	0	2	0	0	6	0	0	0	0	0
	keratin 27	KRT27	0	0	0	0	0	12	0	0	0	0	0	0	14	0	0	0	0	0	0	0	9	0	11	0
	keratin 28	KRT28	0	0	0	24	0	0	0	0	0	0	0	0	20	0	0	0	0	0	41	18	14	13	20	81
	keratin 3	KRT3	24	3	0	47	6	39	0	0	0	0	0	0	5	0	0	0	13	0	35	20	27	33	35	72
	keratin 33B	KRT33B	0	0	0	0	0	0	0	0	0	0	0	0	0	0	0	0	0	0	10	0	0	0	0	9
	keratin 35	KRT35	0	0	0	0	0	0	0	0	0	0	0	0	0	0	0	0	0	0	6	0	0	0	0	0
	keratin 36	KRT36	0	0	0	0	0	0	0	0	0	0	0	0	0	0	0	0	0	0	0	0	0	0	0	6
	keratin 4	KRT4	2	3	2	11	4	7	11	0	3	2	0	3	5	0	0	0	10	4	24	9	0	18	0	22
	keratin 5	KRT5	200	44	9	385	85	222	99	0	2	0	17	38	94	0	0	13	40	2	201	136	145	231	266	708
	keratin 6A	KRT6A	138	0	0	151	0	99	30	0	0	0	0	12	19	0	0	0	10	0	150	24	72	149	113	315
	keratin 6B	KRT6B	174	40	19	205	33	170	74	10	10	12	30	21	77	0	0	20	46	14	159	84	128	163	134	366
	keratin 6C	KRT6C	154	18	2	171	23	125	39	0	4	0	0	17	36	0	0	1	27	5	158	62	96	159	129	359
	keratin 7	KRT7	0	0	0	6	0	0	0	0	0	0	0	0	4	0	0	0	0	0	4	0	0	4	0	11
	keratin 71	KRT71	0	0	0	0	0	0	0	0	0	0	0	0	0	0	0	0	0	0	4	0	6	0	4	21
	keratin 72	KRT72	0	0	0	7	7	9	0	0	0	0	0	0	0	0	0	0	0	0	7	0	5	3	10	44
	keratin 73	KRT73	0	0	0	0	0	0	0	0	0	0	0	0	0	0	0	0	0	0	1	0	3	0	0	21
	keratin 74	KRT74	0	0	0	8	5	6	0	0	0	0	0	0	0	0	0	0	0	0	0	0	0	0	7	34
	keratin 75	KRT75	28	7	5	60	8	66	7	0	0	0	0	3	0	0	0	0	0	0	44	30	9	36	28	114
	keratin 76	KRT76	8	8	0	37	10	41	9	0	0	0	0	2	20	0	0	0	12	0	25	13	13	16	22	62
	keratin 77	KRT77	11	5	4	27	20	27	19	5	6	5	14	6	23	0	0	11	8	9	24	31	33	21	21	57
	keratin 78	KRT78	3	0	0	16	5	0	0	0	0	0	0	0	0	0	0	0	0	0	4	0	2	0	5	31
	keratin 79	KRT79	14	7	1	63	11	52	0	0	0	0	0	2	9	0	0	0	16	1	37	35	22	20	35	96
	keratin 8	KRT8	0	0	0	0	0	0	0	0	0	0	0	0	7	0	0	4	41	2	9	0	7	17	22	34
	keratin 80	KRT80	2	0	0	17	0	0	0	0	0	0	0	0	0	0	0	0	0	0	0	0	0	0	21	11
	keratin 84	KRT84	6	0	0	5	0	0	0	0	0	0	0	0	0	0	0	0	0	0	0	0	0	4	0	16
	keratin 86	KRT86	3	0	0	0	0	0	0	0	0	0	0	0	0	0	0	0	0	0	0	0	0	0	0	0
	keratin associated protein 13-4	KRTAP13-4	0	0	0	0	0	0	0	0	0	0	0	0	0	0	0	0	0	0	0	0	0	0	0	3
	kinectin 1	KTN1	0	0	0	0	0	0	0	0	0	0	0	0	0	0	0	0	0	0	0	0	3	0	0	0
	L-2-hydroxyglutarate dehydrogenase	L2HGDH	0	0	0	0	0	0	0	0	0	0	0	1	0	0	0	1	0	0	0	0	0	0	0	0
	trans-L-3-hydroxyproline dehydratase	L3HYPDH	0	0	0	0	0	0	0	0	0	0	0	0	0	0	0	0	0	0	0	0	0	0	0	1
	L antigen family member 3	LAGE3	0	0	0	0	0	0	0	0	0	0	0	0	0	0	0	0	1	0	0	0	0	0	0	0
	leukocyte associated immunoglobulin like receptor 1	LAIR1	0	0	0	0	2	0	0	0	0	0	0	1	0	0	0	0	0	0	0	0	0	0	0	0
	laminin subunit alpha 3	LAMA3	0	0	0	0	0	0	0	2	0	0	0	0	0	0	0	0	0	0	0	0	0	0	0	0
	laminin subunit beta 3	LAMB3	0	0	0	0	0	0	0	0	0	0	0	0	0	0	0	0	0	0	0	0	0	27	0	0
	La ribonucleoprotein 1, translational regulator	LARP1	0	0	0	0	0	0	0	0	0	0	0	0	0	0	0	0	2	0	0	0	2	0	0	0
	La ribonucleoprotein 7, transcriptional regulator	LARP7	0	1	0	0	0	0	0	0	0	0	0	0	0	0	0	0	0	0	0	0	0	0	0	0
	linker for activation of T cells	LAT	0	0	0	0	0	0	0	0	0	1	0	0	0	0	0	0	0	0	0	0	0	0	0	0
	large tumor suppressor kinase 1	LATS1	0	0	10	4	6	18	9	0	2	4	8	11	2	0	0	0	0	4	2	1	0	0	2	0
	lecithin-cholesterol acyltransferase	LCAT	0	0	4	0	9	0	11	0	14	12	15	8	9	0	3	6	14	4	9	6	18	4	14	8
	lipocalin 1	LCN1	0	0	0	0	0	0	0	0	0	0	0	0	0	0	0	0	1	0	0	0	1	0	1	0
	lactate dehydrogenase A	LDHA	0	0	0	0	0	0	0	0	0	0	0	0	0	0	0	0	0	0	0	0	0	0	3	0
	lactate dehydrogenase C	LDHC	0	0	0	0	0	0	0	0	0	0	2	0	0	0	0	0	0	0	0	0	0	0	0	0
	LEM domain nuclear envelope protein 2	LEMD2	0	0	0	0	0	0	0	0	0	0	0	0	0	1	0	0	0	0	0	0	0	0	0	0
	leukocyte receptor cluster member 1	LENG1	0	0	0	0	0	0	0	1	0	0	0	0	0	0	0	0	0	0	0	0	0	0	0	0
	leukocyte receptor cluster member 9	LENG9	0	0	0	0	0	0	0	0	0	0	0	0	0	0	0	0	0	0	0	0	0	0	0	3
	LETM1 domain containing 1	LETMD1	0	0	0	0	0	0	0	0	0	0	0	0	0	0	0	0	0	0	0	0	0	0	1	0
	galectin 3 binding protein	LGALS3BP	0	0	7	0	0	0	32	12	22	17	20	14	17	0	19	18	11	8	10	32	56	61	37	9
	galectin 7	LGALS7	6	2	0	2	3	0	0	0	0	0	0	0	0	0	0	0	0	0	0	0	0	0	6	2
	galectin 9	LGALS9	0	0	0	0	0	0	0	0	0	0	1	0	0	0	0	0	0	0	0	0	0	0	0	0
	galectin 9B	LGALS9B	0	0	0	0	0	0	0	0	0	0	0	0	0	0	1	0	0	0	0	0	0	0	0	0
	lengsin, lens protein with glutamine synthetase domain	LGSN	0	0	0	0	0	0	0	0	0	0	0	0	0	0	0	0	0	1	0	0	0	0	0	0
	LIM homeobox 9	LHX9	0	0	0	0	0	0	0	0	0	0	0	0	2	0	0	0	0	0	0	0	0	0	0	0
	LIM domain kinase 2	LIMK2	0	0	0	0	0	0	0	0	0	0	0	1	0	0	0	0	0	0	0	0	0	0	0	0
	long intergenic non-protein coding RNA 308	LINC00308	0	0	1	0	0	0	0	0	0	0	0	0	0	1	0	0	0	0	0	0	0	0	0	0
	long intergenic non-protein coding RNA 474	LINC00474	0	0	0	0	0	0	0	0	0	0	0	0	0	0	0	0	3	0	0	0	0	0	0	0
	testis expressed 49	LINC00935	0	0	0	0	0	0	1	0	0	0	0	0	0	0	0	0	0	0	0	0	0	0	0	0
	chromosome 10 open reading frame 143	LINC00959	0	0	0	0	0	0	0	0	0	0	0	0	1	0	0	0	0	0	0	0	0	0	0	0
	chromosome 2 open reading frame 92	LINC01125	0	0	0	0	0	0	0	0	0	0	0	1	0	0	0	0	0	0	0	0	0	0	0	0
	long intergenic non-protein coding RNA 1588	LINC01588	0	0	0	0	0	0	0	0	0	0	4	0	0	0	0	0	0	0	0	0	0	0	0	0
	long intergenic non-protein coding RNA 1600	LINC01600	0	0	0	0	0	0	0	0	0	0	0	0	0	0	0	0	1	0	0	0	0	0	0	0
	lipase A, lysosomal acid type	LIPA	0	0	0	0	0	0	0	0	0	0	0	0	0	0	0	0	0	0	0	0	0	1	0	0
	lipase H	LIPH	0	0	0	0	0	0	0	0	0	0	0	0	0	0	0	0	1	0	0	0	0	0	0	0
	LLGL scribble cell polarity complex component 2	LLGL2	0	0	0	0	0	0	0	0	0	0	0	0	0	0	0	0	0	0	0	0	0	1	0	0
	limb development membrane protein 1 like	LMBR1L	0	0	0	0	0	0	0	0	0	0	0	0	0	0	0	0	0	0	0	0	0	1	0	0
	lipoxygenase homology domains 1	LOXHD1	0	0	0	0	0	0	0	0	0	6	0	0	0	0	0	0	0	0	0	0	0	0	0	0
	lipoprotein(a)	LPA	0	0	0	0	0	0	0	0	0	0	0	0	0	0	0	1	0	0	1	0	0	0	0	0
	lysophosphatidic acid receptor 2	LPAR2	0	0	0	0	0	0	0	0	0	0	0	0	0	1	0	0	0	0	0	0	0	0	0	0
	lipoprotein lipase	LPL	0	0	0	0	0	0	0	0	0	0	0	1	0	0	0	0	0	0	0	0	0	0	0	0
	leupaxin	LPXN	0	0	0	0	0	0	0	0	0	0	0	0	0	0	0	0	0	1	0	0	0	0	0	0
	LPS responsive beige-like anchor protein	LRBA	0	0	0	0	0	0	0	0	0	0	0	11	0	0	0	0	0	0	0	0	0	0	0	0
	leucine rich alpha-2-glycoprotein 1	LRG1	0	0	0	0	0	0	0	0	0	0	0	0	0	0	0	0	0	0	0	4	0	0	0	0
	leucine rich repeat containing 7	LRRC7	0	0	0	0	1	0	0	0	0	0	0	0	0	0	0	0	0	0	0	0	0	0	0	0
	leucine rich repeat containing 75B	LRRC75B	1	0	0	0	0	0	0	0	0	0	0	0	0	0	0	0	0	0	0	0	0	0	0	0
	leucine rich repeat containing 8 VRAC subunit D	LRRC8D	0	0	0	0	0	0	0	0	0	0	0	0	1	0	0	0	0	0	0	0	0	0	0	0
	LSM2 homolog, U6 small nuclear RNA and mRNA degradation associated	LSM2	0	0	0	0	0	1	0	0	0	0	0	0	0	0	0	0	0	0	0	0	0	0	0	0
	leukocyte specific transcript 1	LST1	0	0	0	0	0	0	2	0	0	0	0	0	0	0	0	0	0	0	0	0	0	0	0	1
	leucine rich adaptor protein 1 like	LURAP1L	0	0	0	1	1	0	0	0	0	0	0	0	0	0	0	0	0	0	0	0	0	0	0	0
	lymphocyte antigen 6 family member E	LY6E	0	0	0	0	0	0	0	0	0	0	0	0	0	0	0	0	0	0	1	0	0	0	0	0
	Ly6/neurotoxin 1	LYNX1	0	0	0	0	0	0	0	0	0	0	0	0	0	0	0	0	0	0	0	0	0	0	1	0
	lysophospholipase 1	LYPLA1	0	0	2	0	0	0	0	2	0	0	0	0	0	0	0	0	0	0	0	0	0	0	0	0
	LysM domain containing 3	LYSMD3	0	0	0	0	0	0	0	0	0	0	0	1	0	0	0	0	0	0	0	0	0	0	0	0
	lysozyme	LYZ	1	1	0	1	0	1	1	0	0	1	1	1	0	1	0	0	1	0	0	2	1	0	2	1
	MAF1 homolog, negative regulator of RNA polymerase III	MAF1	0	0	0	0	0	0	0	0	0	0	0	0	0	0	0	1	0	0	0	0	0	0	0	0
	MAGE family member A2B	MAGEA2B	0	0	0	0	0	0	0	0	0	0	0	0	0	0	0	0	0	0	0	1	0	0	0	0
	membrane associated guanylate kinase, WW and PDZ domain containing 2	MAGI2	0	0	0	0	0	0	0	0	0	0	0	0	0	0	0	0	0	0	0	0	0	0	0	2
	mago homolog B, exon junction complex subunit	MAGOHB	0	0	0	0	0	0	0	0	0	0	1	0	0	0	0	0	0	0	0	0	0	0	0	0
	MALT1 paracaspase	MALT1	0	0	0	0	0	0	0	0	0	1	0	0	0	0	0	0	0	0	0	0	0	0	0	0
	mannosidase alpha class 2C member 1	MAN2C1	0	0	0	0	0	0	0	0	0	0	0	0	0	0	0	0	0	0	0	0	0	0	0	2
	MANSC domain containing 1	MANSC1	0	0	0	1	0	0	0	0	0	0	0	0	0	0	0	0	0	0	0	0	0	0	0	0
	microtubule associated protein 1 light chain 3 alpha	MAP1LC3A	0	0	0	0	0	0	0	1	0	0	0	0	0	0	0	0	0	0	0	0	0	0	0	0
	mitogen-activated protein kinase kinase 4	MAP2K4	0	0	0	0	1	0	0	0	0	0	0	0	0	0	0	0	0	0	0	0	0	0	0	0
	mitogen-activated protein kinase 12	MAPK12	0	0	0	0	0	0	1	0	0	0	0	0	0	0	0	0	0	0	0	0	0	0	0	0
	MAPK activated protein kinase 3	MAPKAPK3	0	0	0	0	0	0	0	0	0	0	0	0	2	0	0	0	0	0	0	0	0	0	0	0
	membrane associated ring-CH-type finger 2	MARCH2	0	0	0	0	0	0	0	0	0	0	0	0	0	0	0	0	0	0	0	0	0	0	0	1
	membrane associated ring-CH-type finger 8	MARCH8	0	0	0	0	0	0	0	0	0	0	0	0	0	0	0	0	0	0	0	0	0	1	0	0
	microtubule affinity regulating kinase 4	MARK4	0	0	0	0	0	0	0	0	0	0	0	0	0	0	0	0	0	0	0	2	0	0	0	0
	mannan binding lectin serine peptidase 1	MASP1	0	0	0	0	0	0	0	0	0	0	1	0	0	0	0	0	0	0	0	0	0	0	0	0
	methionine adenosyltransferase 2B	MAT2B	0	0	0	0	0	0	0	0	0	0	0	0	0	0	0	0	0	0	0	0	0	2	0	0
	matrin 3	MATR3	0	0	0	0	0	0	0	0	0	0	0	0	0	0	0	0	0	0	0	0	0	0	3	4
	methyl-CpG binding domain protein 1	MBD1	0	0	0	0	0	1	0	0	0	0	0	0	0	0	0	0	0	0	0	0	0	0	0	0
	membrane bound O-acyltransferase domain containing 2	MBOAT2	0	0	0	0	0	0	0	0	0	1	0	0	0	0	0	0	0	0	0	0	0	0	0	0
	MCF.2 cell line derived transforming sequence like	MCF2L	0	0	0	0	0	0	0	0	0	0	0	0	0	0	0	0	0	0	0	0	0	0	0	1
	minichromosome maintenance complex component 5	MCM5	0	0	0	0	0	0	0	0	0	0	1	0	0	0	0	0	0	0	0	0	0	0	0	0
	MAPK regulated corepressor interacting protein 1	MCRIP1	0	0	0	0	0	0	0	0	1	0	0	0	0	0	0	0	0	0	0	0	0	0	0	0
	multiple C2 and transmembrane domain containing 1	MCTP1	0	0	0	0	11	0	0	0	0	0	0	0	0	0	0	0	0	0	0	0	0	0	0	0
	malate dehydrogenase 1	MDH1	0	0	0	0	0	0	0	0	0	0	3	0	0	0	0	0	0	0	0	0	0	0	0	0
	midkine	MDK	1	0	0	0	0	0	0	0	0	0	0	0	0	0	0	0	0	0	0	0	0	0	2	0
	MDM2 proto-oncogene	MDM2	0	0	0	0	0	0	1	0	0	0	0	0	0	0	0	0	0	0	0	0	2	0	0	0
	MDM4 regulator of p53	MDM4	0	1	0	0	0	0	0	0	0	0	0	0	0	0	0	0	0	0	0	0	0	0	0	0
	MDS1 and EVI1 complex locus	MECOM	0	0	0	0	0	0	0	0	0	0	0	0	0	0	0	0	0	3	0	0	0	0	0	0
	mediator complex subunit 12L	MED12L	0	0	0	0	6	0	0	0	0	0	0	0	0	0	0	0	0	0	0	0	0	0	0	0
	mediator complex subunit 16	MED16	0	0	0	0	0	0	0	0	0	0	0	0	0	0	0	0	0	0	0	0	0	0	6	0
	mediator complex subunit 24	MED24	1	0	0	0	0	0	0	0	0	0	0	0	0	0	0	0	1	0	0	0	0	0	0	0
	mediator of cell motility 1	MEMO1	0	0	0	0	0	0	0	0	1	0	0	0	0	0	0	0	0	0	0	0	0	0	0	0
	mesenchyme homeobox 1	MEOX1	0	0	0	0	0	1	0	0	0	0	0	1	0	0	0	0	0	0	0	0	0	0	0	0
	MER proto-oncogene, tyrosine kinase	MERTK	0	0	0	0	0	0	0	0	0	0	0	0	0	0	0	0	0	0	0	0	1	0	0	0
	mesoderm development LRP chaperone	MESDC2	0	0	0	0	0	0	0	0	0	0	0	0	0	0	0	0	0	0	0	0	0	1	0	0
	methyltransferase like 14	METTL14	0	0	0	0	0	0	0	0	0	0	0	0	0	0	0	0	0	0	0	1	0	1	0	0
	methyltransferase like 16	METTL16	0	0	0	0	0	0	0	0	0	0	0	0	0	0	0	0	0	1	0	0	0	0	0	0
	methyltransferase like 17	METTL17	0	0	0	0	0	0	0	0	0	4	0	3	0	0	0	0	0	0	0	0	0	0	0	0
	methyltransferase like 21A	METTL21A	0	0	0	0	0	0	0	0	0	0	0	0	0	0	0	0	0	0	0	0	3	0	0	0
	methyltransferase like 9	METTL9	0	0	0	0	0	0	0	0	0	0	0	2	0	0	0	0	0	0	0	0	0	0	0	0
	mitochondrial fission factor	MFF	0	0	0	0	0	0	0	0	0	0	0	0	0	0	0	0	0	1	0	0	0	0	0	0
	major facilitator superfamily domain containing 10	MFSD10	0	0	0	0	0	0	1	0	0	0	0	0	0	0	0	0	0	0	0	0	0	0	0	0
	major facilitator superfamily domain containing 14B	MFSD14B	0	0	0	0	0	0	0	0	0	0	0	0	0	0	0	0	0	0	0	0	0	0	1	0
	microsomal glutathione S-transferase 1	MGST1	0	0	0	0	0	0	0	0	0	0	0	0	0	0	0	0	0	0	0	0	2	0	0	0
	MIER family member 3	MIER3	0	0	0	0	0	0	0	0	0	0	0	0	0	0	0	0	0	0	1	0	0	0	0	0
	macrophage migration inhibitory factor	MIF	0	0	0	0	0	0	0	0	0	0	0	0	0	0	0	0	0	0	0	3	0	0	0	0
	ribosomal oxygenase 2	MINA	0	0	0	0	0	0	0	0	0	0	0	0	0	0	0	0	0	0	0	0	0	1	0	0
	misshapen like kinase 1	MINK1	0	0	0	0	0	0	0	0	0	0	0	1	0	0	0	0	0	0	0	0	0	0	0	0
	muskelin 1	MKLN1	0	0	0	0	0	0	0	0	0	0	0	0	0	0	0	0	0	0	0	2	0	0	0	0
	mohawk homeobox	MKX	0	0	0	0	0	0	0	0	0	0	0	0	0	0	0	0	0	0	1	0	2	0	0	0
	mutL homolog 3	MLH3	0	0	0	0	0	0	0	0	0	0	7	0	0	0	0	0	0	0	0	0	0	0	0	0
	MAX dimerization protein MLX	MLX	0	0	1	0	0	0	0	0	0	0	0	0	0	0	0	0	0	0	0	0	0	0	0	0
	motor neuron and pancreas homeobox 1	MNX1	0	0	0	0	0	0	0	0	0	0	0	0	0	0	0	0	2	0	0	0	0	0	1	1
	MOB kinase activator 3A	MOB3A	0	0	1	0	0	0	0	0	0	0	0	0	0	0	0	0	0	0	0	0	0	0	0	0
	MOK protein kinase	MOK	0	0	0	0	0	0	0	0	0	0	0	0	0	0	0	0	4	0	0	0	0	0	0	0
	MON1 homolog B, secretory trafficking associated	MON1B	0	0	0	0	0	0	0	0	0	0	0	0	0	0	0	0	0	3	0	0	2	0	0	0
	MORN repeat containing 1	MORN1	1	0	0	0	0	0	0	0	0	0	0	0	0	0	0	0	0	0	0	0	0	0	0	0
	myeloperoxidase	MPO	0	0	0	0	0	0	1	0	0	0	0	0	0	0	0	0	0	0	0	0	0	0	0	1
	myosin phosphatase Rho interacting protein	MPRIP	0	0	0	0	0	0	0	0	0	0	0	0	0	0	0	0	0	0	0	0	0	1	0	0
	myelin protein zero like 3	MPZL3	0	0	0	0	0	0	0	0	0	0	0	0	0	0	0	0	0	0	0	2	0	0	0	0
	MRE11 homolog, double strand break repair nuclease	MRE11A	0	0	0	0	0	0	0	0	0	0	0	0	0	0	0	0	0	1	0	0	0	0	0	0
	maestro heat like repeat family member 5 (gene/pseudogene)	MROH5	0	0	0	0	0	0	0	0	0	0	0	0	0	0	0	0	0	0	0	0	0	0	0	6
	mitochondrial ribosomal protein L13	MRPL13	0	0	0	0	0	0	0	0	0	0	1	0	0	0	0	0	0	0	0	0	0	0	0	0
	mitochondrial ribosomal protein L2	MRPL2	0	0	0	0	0	0	0	0	0	0	0	0	0	0	0	0	0	0	0	1	0	0	0	0
	mitochondrial ribosomal protein L32	MRPL32	0	0	0	0	0	0	0	0	0	0	0	0	0	0	1	0	0	0	0	0	0	0	0	0
	mitochondrial ribosomal protein L46	MRPL46	0	0	0	0	0	0	0	0	0	0	0	0	0	0	0	0	0	0	0	2	0	0	0	0
	mitochondrial ribosomal protein L48	MRPL48	0	0	0	0	0	0	0	0	0	0	0	0	0	0	0	0	0	0	0	0	1	0	0	0
	mitochondrial ribosomal protein L55	MRPL55	0	0	0	0	0	0	0	0	0	1	0	0	0	0	0	0	0	0	0	0	0	0	0	0
	mitochondrial ribosomal protein S22	MRPS22	0	0	0	0	0	0	0	0	0	0	0	0	0	0	0	0	0	0	0	0	0	0	0	2
	mitochondrial ribosomal protein S35	MRPS35	0	0	0	0	0	0	0	0	0	0	1	0	0	0	0	0	0	0	0	0	0	0	1	0
	moesin	MSN	0	0	0	0	0	0	10	0	5	3	10	6	0	0	0	0	0	0	0	0	0	0	0	0
	methionine sulfoxide reductase B1	MSRB1	0	0	0	0	0	0	0	0	0	2	0	0	0	0	0	0	0	0	0	0	0	0	0	0
	msh homeobox 2	MSX2	0	0	0	0	0	0	0	0	0	0	0	0	0	0	4	0	0	0	0	0	0	0	0	0
	myotubularin related protein 4	MTMR4	0	0	0	0	0	0	0	0	0	0	0	0	7	0	0	0	0	0	0	0	0	0	0	0
	MT-RNR2 like 4	MTRNR2L4	0	0	0	0	1	0	0	0	0	0	0	0	0	0	0	0	0	0	0	0	0	0	0	0
	MT-RNR2 like 6	MTRNR2L6	0	0	0	0	0	0	0	0	0	2	0	0	0	0	0	0	0	0	0	0	0	0	0	0
	mucin 1, cell surface associated	MUC1	0	0	0	0	0	0	0	0	0	0	0	0	0	0	0	0	0	0	1	0	0	0	3	0
	MYCL pseudogene 1	MYCLP1	0	0	0	0	0	1	0	0	0	0	0	0	0	0	0	0	0	0	0	0	0	0	0	0
	myosin light chain 12A	MYL12A	0	0	0	0	0	0	0	0	0	0	0	0	0	0	0	0	0	0	0	0	0	2	0	0
	myosin light chain 5	MYL5	0	0	0	0	0	0	0	0	0	0	0	0	0	0	0	0	0	0	0	0	0	3	0	0
	myosin light chain, phosphorylatable, fast skeletal muscle	MYLPF	0	0	0	0	0	0	0	0	0	0	0	0	0	0	0	0	0	0	0	0	0	0	1	0
	myosin IF	MYO1F	0	0	0	0	0	0	0	0	0	0	0	0	0	0	0	0	0	0	0	0	0	0	0	1
	myosin VIIB	MYO7B	0	0	0	0	0	0	0	0	0	0	0	0	0	0	0	0	0	0	0	0	1	0	0	0
	myosin IXA	MYO9A	0	0	0	0	0	0	0	0	0	0	0	0	0	1	0	0	0	0	0	0	0	0	0	0
	N(alpha)-acetyltransferase 10, NatA catalytic subunit	NAA10	0	0	0	0	0	0	0	0	0	0	0	0	0	0	0	0	0	1	0	0	0	0	0	0
	N-acetylated alpha-linked acidic dipeptidase 2	NAALAD2	0	0	0	0	0	0	0	0	0	0	0	0	0	0	0	0	0	0	0	0	0	0	0	1
	N-acetylated alpha-linked acidic dipeptidase like 1	NAALADL1	0	0	0	0	0	0	0	0	0	0	0	1	0	3	0	0	0	0	0	0	0	0	0	0
	nascent polypeptide associated complex subunit alpha	NACA	0	0	1	0	0	0	0	0	0	0	0	0	0	0	0	0	1	0	0	0	0	0	1	0
	NAD synthetase 1	NADSYN1	0	0	0	0	0	0	0	0	0	0	0	0	0	0	0	0	0	0	1	0	0	0	0	0
	NEDD8 activating enzyme E1 subunit 1	NAE1	0	0	0	0	0	0	0	0	0	0	0	0	0	0	0	0	0	0	1	0	0	0	0	0
	N-acetylglucosamine kinase	NAGK	0	0	0	0	0	0	0	0	0	0	0	0	0	0	0	0	0	0	2	0	0	0	0	0
	Nanog homeobox	NANOG	0	0	0	0	1	0	0	0	0	0	0	0	0	0	0	0	0	0	0	0	0	0	0	0
	nucleosome assembly protein 1 like 4	NAP1L4	0	0	0	0	0	0	0	0	0	0	0	0	0	0	0	0	0	0	2	0	0	0	0	0
	NSF attachment protein alpha	NAPA	0	0	0	0	0	0	0	0	0	0	0	0	0	0	0	0	0	0	0	0	0	0	3	0
	nuclear prelamin A recognition factor	NARF	0	0	0	0	0	0	0	0	0	0	0	0	0	0	0	0	0	0	0	6	0	0	0	0
	asparaginyl-tRNA synthetase 2, mitochondrial	NARS2	0	0	0	0	0	0	0	0	0	0	0	0	0	0	0	0	0	0	0	1	3	0	0	0
	N-acetyltransferase 9 (putative)	NAT9	0	0	0	0	0	0	0	0	0	0	0	0	0	0	0	0	0	0	0	0	0	1	0	0
	NBPF member 1	NBPF1	0	0	0	0	0	0	0	0	0	1	0	6	0	0	0	0	4	0	0	0	0	0	0	0
	nuclear cap binding protein subunit 2	NCBP2	0	0	0	0	0	0	1	0	0	0	0	0	0	0	0	0	0	0	0	0	0	0	0	0
	NCBP2 antisense 2 (head to head)	NCBP2-AS2	0	0	0	0	0	0	0	0	0	0	0	0	0	0	0	0	0	1	0	0	0	0	0	0
	NCCRP1, F-box associated domain containing	NCCRP1	0	0	0	2	0	0	0	0	0	0	0	0	0	0	0	0	0	0	0	0	0	0	0	1
	nucleolin	NCL	0	0	0	0	0	0	0	0	0	1	0	0	0	0	0	0	0	0	0	2	0	0	0	0
	nuclear receptor coactivator 3	NCOA3	0	0	1	0	0	0	0	0	0	0	0	0	0	0	0	0	0	0	0	0	0	0	0	0
	nuclear receptor corepressor 1	NCOR1	0	0	0	1	0	0	0	0	0	0	0	0	0	0	0	0	0	0	0	0	0	1	0	0
	nuclear receptor corepressor 2	NCOR2	0	0	0	0	0	0	0	0	0	0	0	0	5	0	0	0	0	0	0	0	0	0	0	0
	nudE neurodevelopment protein 1	NDE1	0	0	0	0	0	0	2	0	0	0	0	0	0	0	0	0	0	0	0	0	0	0	0	0
	nudE neurodevelopment protein 1 like 1	NDEL1	0	0	0	0	0	0	0	0	0	0	1	0	0	0	0	0	0	0	0	0	0	0	0	0
	neuron derived neurotrophic factor	NDNF	0	0	0	0	0	0	0	0	0	0	0	0	0	0	7	0	0	0	0	0	0	0	0	0
	NDRG family member 4	NDRG4	0	0	0	0	0	0	0	0	0	1	2	0	0	0	0	0	0	0	0	0	0	1	0	0
	NADH:ubiquinone oxidoreductase subunit B2	NDUFB2	0	0	0	0	0	0	0	0	0	0	0	0	0	0	0	0	0	0	0	0	0	3	0	0
	NADH:ubiquinone oxidoreductase subunit S4	NDUFS4	0	0	0	0	0	1	0	0	0	0	0	0	0	0	0	0	0	0	0	0	0	0	0	0
	NEDD8 ubiquitin like modifier	NEDD8	0	0	0	0	0	0	0	0	0	0	0	0	0	0	0	0	1	0	0	0	0	0	0	0
	nei like DNA glycosylase 1	NEIL1	0	0	0	0	0	0	0	0	0	0	0	0	0	11	0	0	0	0	0	0	0	0	0	1
	negative elongation factor complex member E	NELFE	2	0	0	0	0	0	0	0	0	0	0	0	0	0	0	0	0	0	0	0	0	0	0	0
	neuraminidase 2	NEU2	0	0	0	0	0	0	0	0	0	0	0	0	0	0	0	0	0	0	0	0	2	0	0	0
	nuclear factor of activated T cells 2 interacting protein	NFATC2IP	0	0	0	0	0	0	0	0	0	0	2	0	0	0	0	0	0	0	0	0	0	0	0	0
	nuclear factor, erythroid 2 like 2	NFE2L2	0	0	0	0	0	0	0	0	0	0	0	0	0	0	0	0	0	0	0	0	0	0	0	1
	NFKB inhibitor delta	NFKBID	0	0	0	0	0	0	0	0	0	0	0	0	0	0	0	0	0	0	0	0	0	0	0	3
	nuclear factor related to kappaB binding protein	NFRKB	0	0	0	0	0	0	0	1	0	0	0	0	0	0	0	0	0	0	0	0	0	0	0	0
	nuclear transcription factor Y subunit beta	NFYB	0	0	0	0	0	0	0	0	1	0	0	0	0	0	0	0	0	0	0	0	0	0	0	0
	nuclear transcription factor Y subunit gamma	NFYC	0	0	0	2	0	0	0	0	0	0	0	0	0	0	0	0	0	0	0	0	0	0	0	0
	neugrin, neurite outgrowth associated	NGRN	0	0	0	0	4	0	0	0	0	0	0	0	0	0	0	0	0	0	0	0	0	0	0	0
	nescient helix-loop-helix 1	NHLH1	0	0	0	0	0	0	0	0	1	0	0	0	0	0	0	0	0	0	0	0	0	0	0	0
	NHS like 1	NHSL1	0	0	0	0	0	0	0	0	0	0	0	0	0	0	0	1	0	0	0	0	0	0	0	0
	nicolin 1	NICN1	0	0	0	0	0	0	0	0	0	0	0	0	0	0	0	0	0	0	0	0	0	0	1	0
	NGG1 interacting factor 3 like 1	NIF3L1	0	0	0	0	0	0	0	0	0	0	0	0	0	0	0	0	0	0	0	0	0	0	1	0
	ninein	NIN	0	0	0	0	0	0	0	0	0	0	0	0	0	0	0	0	0	0	0	0	0	3	0	0
	NIPA magnesium transporter 1	NIPA1	0	0	0	1	0	0	0	0	0	0	0	0	0	0	0	0	0	0	0	0	0	0	0	0
	NFKB inhibitor interacting Ras like 1	NKIRAS1	0	0	0	3	0	0	0	0	0	0	0	0	0	0	0	0	0	0	0	0	0	0	0	0
	nemo like kinase	NLK	0	0	0	0	0	0	0	0	0	0	0	0	0	0	0	0	0	0	0	0	0	0	1	0
	NLR family CARD domain containing 5	NLRC5	0	0	0	0	0	0	0	0	0	0	0	0	0	0	0	0	0	0	1	0	0	0	0	0
	NLR family pyrin domain containing 7	NLRP7	0	0	0	0	0	0	0	0	0	0	0	1	0	0	0	0	0	0	0	0	0	0	0	0
	NLR family member X1	NLRX1	0	0	0	0	0	0	0	0	0	0	1	0	0	0	0	0	0	0	0	0	0	0	0	0
	NME/NM23 nucleoside diphosphate kinase 4	NME4	0	0	0	0	0	0	0	0	0	0	0	0	0	0	0	0	0	0	0	0	0	0	1	0
	nucleolar protein 4 like	NOL4L	0	0	0	0	0	0	0	0	0	0	0	0	1	0	0	0	0	0	0	0	0	0	0	0
	non-POU domain containing octamer binding	NONO	0	0	0	0	0	0	0	0	0	2	0	0	0	0	0	0	0	0	0	0	0	0	0	0
	neuropeptide FF-amide peptide precursor	NPFF	0	0	0	0	0	0	2	0	0	0	0	0	0	0	0	0	0	0	0	0	0	0	0	0
	nephrocystin 1	NPHP1	0	0	0	0	0	0	0	0	0	0	0	0	0	0	0	0	0	0	0	0	0	0	2	0
	NPR3 like, GATOR1 complex subunit	NPRL3	0	0	0	0	0	0	0	0	0	0	0	0	0	0	0	3	0	0	0	0	0	0	0	0
	nuclear receptor subfamily 1 group I member 3	NR1I3	0	0	0	0	0	0	0	0	1	0	0	0	0	0	0	0	0	0	0	0	0	0	0	0
	NRDE-2, necessary for RNA interference, domain containing	NRDE2	0	0	0	0	0	0	0	1	0	0	0	0	0	0	0	0	0	0	0	0	0	0	0	0
	5', 3'-nucleotidase, cytosolic	NT5C	0	0	1	0	0	0	0	0	0	0	0	0	0	0	0	0	0	0	0	0	0	0	0	0
	nucleobindin 2	NUCB2	0	0	0	0	0	0	0	0	0	0	0	0	0	0	0	0	0	1	0	0	0	0	0	0
	nudix hydrolase 13	NUDT13	0	0	0	0	0	0	0	0	0	0	0	0	0	0	0	0	0	0	0	0	0	0	0	3
	nucleoporin 107	NUP107	0	0	0	0	0	0	0	0	0	0	1	0	0	0	0	0	0	0	0	0	0	0	0	0
	nucleoporin 62	NUP62	0	0	0	0	0	0	0	0	0	0	0	0	0	0	0	0	0	0	0	0	0	0	0	3
	nucleoporin 85	NUP85	0	0	0	0	0	0	0	0	0	0	0	0	0	0	1	0	0	0	0	0	0	0	0	0
	nuclear VCP like	NVL	0	0	0	1	0	0	0	0	0	0	0	0	0	0	0	0	0	0	0	0	0	0	0	0
	nucleoredoxin	NXN	0	0	0	0	0	0	0	0	0	0	0	0	0	0	0	0	0	0	0	0	1	0	0	0
	2'-5'-oligoadenylate synthetase 1	OAS1	0	0	0	0	0	0	0	0	0	0	0	0	1	0	0	0	0	0	0	0	0	0	0	0
	STN1 subunit of CST complex	OBFC1	0	0	0	0	0	0	0	0	0	0	0	0	0	0	0	0	0	0	0	0	0	0	2	0
	OCIA domain containing 1	OCIAD1	0	0	0	1	0	0	0	0	0	0	0	0	0	0	0	0	0	0	0	0	0	1	2	0
	oncomodulin	OCM	0	0	0	0	0	0	0	0	0	0	0	3	0	0	0	0	0	0	0	0	0	0	0	0
	orofacial cleft 1 candidate 1	OFCC1	0	0	0	0	0	0	0	0	0	0	0	0	0	0	0	0	0	0	0	0	0	0	3	0
	5-oxoprolinase, ATP-hydrolysing	OPLAH	0	0	0	0	0	0	0	0	0	0	0	0	0	0	0	1	0	0	0	0	0	0	0	0
	olfactory receptor family 2 subfamily A member 12	OR2A12	0	0	0	0	0	0	0	0	0	0	0	0	0	0	0	0	0	0	0	1	0	0	0	0
	olfactory receptor family 4 subfamily D member 1	OR4D1	0	0	0	0	0	0	0	2	0	0	0	0	0	0	0	0	0	0	0	0	0	0	0	0
	olfactory receptor family 56 subfamily B member 2 pseudogene	OR56B2P	0	0	0	0	0	0	0	0	0	0	0	0	0	0	0	0	0	4	0	0	0	0	0	0
	olfactory receptor family 7 subfamily C member 1	OR7C1	0	0	0	0	0	0	0	0	0	0	0	0	0	0	0	0	0	0	0	1	0	0	0	0
	ORAI calcium release-activated calcium modulator 3	ORAI3	0	0	0	0	0	0	0	0	0	0	1	0	0	0	0	0	0	0	0	0	0	0	0	0
	LTO1 maturation factor of ABCE1	ORAOV1	0	0	0	0	0	0	0	0	0	0	0	0	0	0	0	0	2	0	0	0	0	0	0	0
	origin recognition complex subunit 5	ORC5	0	0	0	0	0	0	0	0	0	0	0	0	0	0	0	0	0	0	0	0	0	0	1	0
	orosomucoid 1	ORM1	0	0	0	0	0	5	15	0	22	19	1	15	24	24	29	44	21	19	38	28	84	29	28	45
	orosomucoid 2	ORM2	0	0	0	0	0	0	18	0	23	17	7	19	23	22	28	25	14	14	25	15	80	40	17	54
	otogelin	OTOG	2	0	0	0	0	0	0	0	0	0	0	0	0	0	0	0	0	0	0	0	0	0	0	0
	OTU deubiquitinase, ubiquitin aldehyde binding 1	OTUB1	0	0	0	0	0	0	0	0	0	0	0	0	0	0	0	0	0	0	0	0	0	3	0	0
	OTU deubiquitinase 4	OTUD4	0	0	0	0	0	0	0	0	0	0	0	0	0	0	0	0	0	0	0	0	0	3	0	0
	3-oxoacid CoA-transferase 1	OXCT1	0	0	0	0	0	0	0	0	0	0	0	0	0	0	0	0	0	0	0	1	0	0	0	0
	oxidoreductase like domain containing 1	OXLD1	0	0	0	0	0	0	0	0	0	0	0	0	0	0	1	0	0	0	0	0	0	0	0	0
	oxidation resistance 1	OXR1	0	0	0	0	0	0	0	0	1	0	0	0	0	0	0	0	0	0	0	0	0	0	0	0
	oxytocin receptor	OXTR	0	0	0	0	0	0	0	0	0	0	0	0	0	0	0	0	0	0	0	0	0	0	1	0
	poly(A) binding protein cytoplasmic 1 like	PABPC1L	0	0	0	0	0	0	0	0	0	0	0	0	0	1	0	0	0	0	0	0	0	0	0	0
	protein kinase C and casein kinase substrate in neurons 3	PACSIN3	0	0	0	0	0	0	0	0	0	0	0	0	0	0	0	0	0	0	0	1	0	0	0	0
	platelet activating factor acetylhydrolase 1b catalytic subunit 3	PAFAH1B3	0	0	0	0	0	0	0	0	0	0	0	0	0	0	0	0	0	0	0	0	0	0	0	5
	presequence translocase associated motor 16	PAM16	0	0	0	0	0	0	1	0	0	0	0	0	0	0	0	0	0	0	0	0	0	0	0	0
	poly(A) specific ribonuclease subunit PAN2	PAN2	0	0	0	1	0	0	0	0	0	0	0	0	0	0	0	0	0	0	0	0	0	0	0	0
	polyamine oxidase	PAOX	0	0	2	0	0	0	0	0	0	0	0	0	0	0	0	0	0	0	0	0	0	0	0	0
	poly(ADP-ribose) polymerase family member 11	PARP11	0	0	0	0	0	0	0	0	0	0	0	0	0	0	0	0	0	0	0	0	0	1	0	0
	parvin gamma	PARVG	0	0	0	0	0	0	0	0	0	0	0	0	0	0	0	0	0	0	0	0	1	0	1	0
	PAS domain containing serine/threonine kinase	PASK	0	0	0	0	0	0	0	0	0	0	0	0	0	1	0	0	0	0	0	0	0	0	0	0
	PBX homeobox 1	PBX1	0	0	0	0	0	0	0	1	0	0	0	0	0	0	0	0	0	0	0	0	0	0	0	0
	poly(rC) binding protein 1	PCBP1	0	0	0	0	0	0	1	0	0	0	1	0	0	0	0	0	0	0	0	0	0	0	0	0
	protocadherin alpha 1	PCDHA1	0	0	0	0	0	0	0	0	1	0	0	0	0	0	0	0	0	0	0	0	0	0	0	0
	protocadherin alpha 7	PCDHA7	0	0	0	0	0	0	0	0	1	0	0	0	0	0	0	0	0	0	0	0	0	0	0	0
	polycomb group ring finger 5	PCGF5	0	0	0	0	0	0	0	0	0	1	0	0	0	0	0	0	0	0	0	0	0	0	0	0
	protein-L-isoaspartate (D-aspartate) O-methyltransferase domain containing 2	PCMTD2	0	0	0	0	0	0	0	1	0	0	0	0	0	0	0	0	0	0	0	0	0	0	0	0
	prenylcysteine oxidase 1	PCYOX1	0	0	0	0	0	0	0	0	0	0	0	0	0	0	0	0	0	0	0	5	0	0	6	0
	phosphate cytidylyltransferase 2, ethanolamine	PCYT2	0	0	0	0	0	0	1	0	0	0	0	0	0	0	0	0	0	0	0	0	0	0	0	0
	programmed cell death 6	PDCD6	0	0	0	0	0	0	0	0	0	0	0	0	0	0	0	0	0	0	0	0	0	13	2	0
	phosphodiesterase 11A	PDE11A	0	0	0	0	0	0	0	0	0	0	0	0	0	0	0	0	0	0	0	0	0	0	3	0
	phosphodiesterase 2A	PDE2A	0	0	0	0	0	0	2	1	0	0	0	0	0	0	0	0	1	0	0	0	3	0	0	0
	phosphodiesterase 4B	PDE4B	0	0	0	0	0	0	0	0	0	0	0	0	0	0	0	0	0	0	0	0	0	0	1	0
	phosphodiesterase 4C	PDE4C	0	0	0	0	0	0	0	0	2	0	0	0	0	0	0	0	0	0	5	0	0	0	0	0
	phosphodiesterase 4D interacting protein	PDE4DIP	1	0	0	0	0	0	0	0	0	0	0	0	0	0	0	0	0	0	0	0	0	0	0	0
	platelet derived growth factor receptor beta	PDGFRB	0	0	0	0	0	0	0	0	0	0	0	1	0	0	0	0	0	0	0	0	0	0	0	0
	PDZ and LIM domain 2	PDLIM2	0	0	0	0	0	0	0	0	0	0	0	0	0	0	0	0	0	0	0	0	1	0	0	0
	PDZ and LIM domain 5	PDLIM5	0	0	0	0	0	0	0	0	0	0	0	0	0	0	0	0	0	0	0	5	0	0	0	0
	pyruvate dehydrogenase phosphatase regulatory subunit	PDPR	0	0	0	1	1	1	1	0	0	0	0	0	0	0	0	0	0	0	1	5	0	0	0	0
	pyridoxal dependent decarboxylase domain containing 1	PDXDC1	0	0	0	0	0	0	0	0	0	0	0	0	0	0	0	0	0	0	0	0	1	0	0	0
	PDZ domain containing 1	PDZK1	0	0	0	0	0	1	0	0	0	0	0	0	0	0	0	0	0	0	0	0	1	0	0	0
	phosphatidylethanolamine binding protein 1	PEBP1	0	0	0	0	0	0	0	0	0	0	0	0	0	0	0	0	0	0	0	0	0	0	2	0
	platelet and endothelial cell adhesion molecule 1	PECAM1	0	0	0	0	0	0	0	4	0	0	0	0	0	0	0	0	0	0	0	0	0	0	0	0
	period circadian regulator 2	PER2	0	0	0	0	0	0	0	0	0	0	0	0	0	0	0	0	0	0	0	1	0	0	0	0
	peroxisomal biogenesis factor 16	PEX16	0	0	0	0	0	1	0	0	0	0	0	0	0	0	0	0	0	0	0	0	0	0	0	0
	phosphofructokinase, liver type	PFKL	0	0	0	0	0	0	0	0	0	0	3	0	0	0	0	0	0	0	0	0	0	0	0	0
	profilin 1	PFN1	0	0	0	0	0	0	0	0	0	0	0	0	0	0	0	0	6	0	0	0	0	0	0	0
	post-GPI attachment to proteins phospholipase 3	PGAP3	0	0	0	0	0	0	0	0	0	0	2	0	0	0	0	0	0	0	0	0	0	0	0	0
	phosphoglycerate kinase 1	PGK1	0	0	0	0	0	0	0	0	0	0	16	2	0	0	0	0	0	0	0	0	0	0	0	0
	phosphoglycerate kinase 2	PGK2	0	0	0	0	0	0	0	0	0	0	0	1	0	0	0	0	0	0	0	0	0	0	0	0
	progesterone receptor membrane component 2	PGRMC2	0	0	0	0	0	0	0	0	0	0	5	0	0	0	0	0	0	0	0	0	0	0	0	0
	polyhomeotic homolog 3	PHC3	0	0	0	0	0	0	0	0	0	0	0	0	0	0	0	0	0	0	0	0	0	0	1	0
	PHD finger protein 23	PHF23	0	0	0	0	0	0	0	0	0	0	0	0	1	0	0	0	0	0	0	0	0	0	0	0
	phytanoyl-CoA dioxygenase domain containing 1	PHYHD1	0	0	0	0	0	0	0	0	0	0	0	0	0	0	0	1	0	0	0	0	0	0	0	0
	5-phosphohydroxy-L-lysine phospho-lyase	PHYKPL	0	0	0	0	0	0	0	1	0	0	0	0	2	0	0	0	0	0	0	0	0	0	0	0
	protein inhibitor of activated STAT 2	PIAS2	0	0	0	0	0	0	0	0	0	0	0	1	0	0	0	0	0	0	0	0	0	0	0	0
	phosphatidylinositol binding clathrin assembly protein	PICALM	0	0	0	0	0	0	0	0	0	0	0	0	0	2	0	0	0	0	0	0	0	0	0	0
	piezo type mechanosensitive ion channel component 1	PIEZO1	0	0	0	0	0	1	1	0	0	0	1	0	0	0	0	0	0	1	0	0	0	0	0	0
	phosphatidylinositol glycan anchor biosynthesis class G	PIGG	0	0	0	0	0	0	0	0	0	0	1	0	0	0	0	0	0	0	0	0	0	0	0	0
	phosphatidylinositol glycan anchor biosynthesis class H	PIGH	0	0	0	0	0	0	0	0	0	0	0	0	0	0	0	0	0	1	0	0	0	0	0	0
	polymeric immunoglobulin receptor	PIGR	0	0	0	0	0	0	6	5	12	0	0	0	0	0	0	0	0	0	10	0	17	18	0	14
	PIH1 domain containing 1	PIH1D1	0	0	0	0	0	0	0	0	0	0	0	0	0	0	0	0	0	0	0	0	7	0	0	0
	phosphoinositide-3-kinase regulatory subunit 1	PIK3R1	0	0	0	0	0	0	0	0	0	0	0	0	0	0	0	0	0	0	0	0	0	0	0	1
	Pim-2 proto-oncogene, serine/threonine kinase	PIM2	1	0	0	0	0	0	0	0	0	0	0	0	0	0	0	0	0	0	0	0	0	0	0	0
	prolactin induced protein	PIP	0	0	0	0	0	0	0	0	0	0	0	0	0	0	0	0	0	0	0	2	0	0	0	0
	pyruvate kinase L/R	PKLR	1	0	0	1	0	0	0	0	0	0	0	0	0	0	0	0	0	0	0	0	0	0	1	2
	pyruvate kinase M1/2	PKM	23	0	0	23	0	0	25	0	2	7	117	9	78	0	1	1	90	0	2	0	0	0	40	37
	plakophilin 1	PKP1	2	0	0	9	4	0	0	0	0	0	0	0	0	0	0	0	0	0	0	0	0	0	0	0
	plakophilin 3	PKP3	1	0	0	0	0	0	0	0	0	0	0	0	0	0	0	0	0	0	0	0	0	0	26	0
	plakophilin 4	PKP4	0	0	0	0	2	0	0	0	0	0	0	0	0	0	0	0	0	0	0	0	0	0	0	0
	phospholipase A2 group IVB	PLA2G4B	0	0	0	0	0	0	0	0	0	0	0	1	0	0	0	0	0	0	0	0	0	0	0	0
	phospholipase A2 group VI	PLA2G6	0	0	0	0	0	0	0	0	0	0	0	0	0	0	0	0	0	0	0	0	0	4	0	0
	phospholipase B domain containing 2	PLBD2	0	0	0	0	0	0	0	0	2	0	0	0	0	0	0	0	0	0	0	0	0	0	0	0
	phospholipase C beta 4	PLCB4	0	0	0	0	0	0	0	0	0	2	0	0	0	0	0	0	0	0	0	0	0	0	0	0
	phospholipase C eta 2	PLCH2	0	0	0	0	0	0	0	0	0	0	0	0	0	0	0	0	0	0	0	0	0	0	0	1
	phospholipase C like 1 (inactive)	PLCL1	0	0	0	0	0	0	0	0	0	0	0	0	0	0	0	0	0	0	0	0	1	0	0	0
	pleckstrin	PLEK	0	0	0	0	0	0	0	0	0	0	4	4	0	0	0	0	0	0	0	0	0	0	0	0
	pleckstrin homology domain containing B1	PLEKHB1	0	0	0	0	0	0	0	0	0	0	0	0	0	0	0	0	0	0	0	0	0	0	2	0
	pleckstrin homology and RhoGEF domain containing G4	PLEKHG4	0	0	0	0	0	0	0	0	0	0	0	0	0	0	0	0	0	0	0	0	0	0	2	0
	pleckstrin homology, MyTH4 and FERM domain containing H2	PLEKHH2	0	0	0	2	0	0	0	0	0	0	0	0	0	0	0	0	0	0	0	0	0	0	0	0
	plasminogen	PLG	0	0	0	0	0	0	15	0	0	0	0	13	0	0	0	0	10	38	9	1	0	0	14	10
	procollagen-lysine,2-oxoglutarate 5-dioxygenase 3	PLOD3	0	0	0	0	0	0	0	0	0	0	0	0	0	0	0	0	0	0	0	0	0	0	0	3
	phospholipid transfer protein	PLTP	0	0	0	0	0	0	0	0	0	0	0	0	0	0	0	0	0	0	0	3	0	0	0	0
	promyelocytic leukemia	PML	0	0	0	0	0	0	0	0	0	0	0	0	0	0	0	0	0	0	0	3	0	0	0	0
	phosphomannomutase 1	PMM1	0	0	0	0	0	0	0	0	0	2	0	0	0	0	0	0	0	0	1	0	0	0	0	0
	peptidase, mitochondrial processing beta subunit	PMPCB	0	0	0	0	0	0	0	0	0	0	0	0	0	1	1	0	0	0	0	0	0	0	0	0
	pregnancy up-regulated nonubiquitous CaM kinase	PNCK	0	0	3	0	0	0	0	0	0	0	0	0	0	0	0	0	0	0	0	0	0	0	0	0
	pancreatic lipase related protein 2 (gene/pseudogene)	PNLIPRP2	0	0	0	0	0	0	0	0	0	0	0	1	0	0	0	0	0	0	0	0	0	0	0	0
	purine nucleoside phosphorylase	PNP	0	0	0	3	0	0	0	0	0	0	0	0	0	0	0	0	0	0	0	0	0	0	0	0
	POF1B actin binding protein	POF1B	3	0	0	7	0	0	0	0	0	0	0	0	0	0	0	0	0	0	0	0	0	0	0	0
	DNA polymerase mu	POLM	0	0	0	0	0	0	0	0	0	0	0	0	0	0	0	0	0	0	0	0	0	0	2	0
	RNA polymerase I and III subunit C	POLR1C	0	0	0	0	0	0	0	0	1	0	0	2	0	0	0	0	0	1	0	0	0	0	0	0
	RNA polymerase II subunit M	POLR2M	0	0	0	0	0	0	0	0	0	0	0	0	0	2	0	0	0	0	0	0	0	0	0	0
	RNA polymerase III subunit D	POLR3D	0	0	0	0	0	2	0	0	0	0	0	0	0	0	0	0	0	0	0	0	0	0	0	0
	POM121 transmembrane nucleoporin like 2	POM121L2	0	0	0	0	0	0	0	0	0	0	0	0	0	0	0	0	0	1	0	0	0	0	0	0
	paraoxonase 1	PON1	0	0	43	6	24	23	80	64	72	53	60	55	69	11	43	44	63	21	34	55	74	49	49	58
	paraoxonase 3	PON3	0	0	0	0	0	0	4	0	0	0	4	0	0	0	0	0	0	0	0	0	0	0	0	5
	POP4 homolog, ribonuclease P/MRP subunit	POP4	0	0	0	0	0	0	0	0	0	0	0	0	0	0	0	0	0	0	0	0	0	0	0	1
	POTE ankyrin domain family member E	POTEE	0	0	0	0	0	0	0	0	0	0	0	0	0	0	0	0	0	0	0	0	0	7	0	3
	POTE ankyrin domain family member F	POTEF	3	0	0	0	0	0	0	0	0	0	0	0	0	0	0	0	0	0	0	0	0	8	1	0
	POTE ankyrin domain family member J	POTEJ	0	0	0	0	0	0	0	0	0	0	0	0	0	0	0	0	0	0	0	0	0	5	0	0
	POTE ankyrin domain family member K, pseudogene	POTEKP	0	0	0	0	0	0	0	0	0	0	0	0	0	0	0	0	0	0	0	0	0	5	0	2
	POU class 2 homeobox 3	POU2F3	0	0	0	0	0	0	0	0	0	0	0	0	0	0	0	1	0	0	0	0	0	0	0	0
	0	pp9484	0	0	0	0	0	0	0	0	0	0	0	0	0	0	0	0	0	0	0	0	0	0	1	0
	PPFIA binding protein 2	PPFIBP2	0	0	0	0	0	0	0	0	0	0	0	0	0	0	0	0	0	1	0	0	0	0	0	0
	peptidylprolyl isomerase A	PPIA	0	0	0	0	0	0	0	0	0	0	0	0	0	0	0	0	0	0	0	1	1	0	3	0
	protein phosphatase, Mg2+/Mn2+ dependent 1F	PPM1F	0	0	0	0	1	0	0	0	0	0	0	0	0	0	0	0	0	0	0	0	0	0	0	0
	protein phosphatase 1 regulatory inhibitor subunit 14A	PPP1R14A	0	0	0	0	0	0	0	0	0	0	2	0	0	0	0	0	0	0	0	0	0	0	0	0
	protein phosphatase 1 regulatory subunit 18	PPP1R18	0	0	0	0	0	0	0	0	0	0	3	0	0	0	0	0	0	0	0	0	0	0	0	0
	protein phosphatase 1 regulatory subunit 32	PPP1R32	0	0	0	0	0	0	1	0	0	0	0	0	0	0	0	0	0	0	0	0	0	0	0	0
	protein phosphatase 2 regulatory subunit B''gamma	PPP2R3C	0	0	0	0	0	1	0	0	0	0	0	0	0	0	0	0	0	0	0	0	0	0	0	0
	protein phosphatase 2 phosphatase activator	PPP2R4	0	0	0	0	0	0	0	0	0	0	1	0	0	0	0	0	0	0	0	0	0	0	0	0
	protein phosphatase 4 regulatory subunit 2	PPP4R2	0	0	0	0	0	0	0	0	0	0	0	0	0	0	0	0	2	0	0	0	0	0	0	0
	protein phosphatase 4 regulatory subunit 4	PPP4R4	0	0	0	0	0	0	0	0	1	0	0	0	0	0	0	0	0	0	0	0	0	0	0	0
	protein phosphatase 6 regulatory subunit 3	PPP6R3	0	0	0	0	0	0	0	0	0	0	0	0	0	0	0	0	0	0	3	0	0	0	0	0
	palmitoyl-protein thioesterase 1	PPT1	0	0	0	0	0	0	0	0	0	0	0	0	0	0	0	0	0	0	0	0	0	3	0	0
	palmitoyl-protein thioesterase 2	PPT2	0	0	1	0	0	0	0	0	0	0	0	0	1	0	0	0	0	0	0	0	0	0	0	0
	protein regulator of cytokinesis 1	PRC1	0	0	0	0	0	0	0	0	0	0	0	0	0	0	0	0	0	0	1	0	0	0	0	0
	PR/SET domain 2	PRDM2	0	0	0	0	0	0	0	0	0	0	0	0	0	0	0	0	0	0	0	2	0	0	0	1
	peroxiredoxin 1	PRDX1	0	0	0	6	0	0	0	0	0	0	0	0	0	0	0	0	0	0	5	2	2	2	16	9
	peroxiredoxin 2	PRDX2	1	0	0	2	1	1	1	0	0	0	0	0	0	0	0	0	0	0	1	2	1	0	12	6
	peroxiredoxin 6	PRDX6	0	0	0	0	0	0	0	0	0	0	0	0	0	0	0	0	0	0	0	0	0	0	3	0
	PRELI domain containing 3A	PRELID3A	0	0	0	0	0	0	0	0	0	0	0	0	0	0	0	0	0	0	0	0	0	0	2	0
	protein arginine methyltransferase 7	PRMT7	0	0	0	0	0	0	0	0	0	0	0	0	0	0	2	0	0	0	0	0	0	0	0	0
	0	PRO2289	0	0	0	0	0	0	1	0	0	0	0	0	0	0	0	0	0	0	0	0	0	0	0	0
	prominin 1	PROM1	0	0	0	0	0	0	0	0	0	0	0	0	0	0	0	0	0	0	0	0	3	0	0	0
	prolyl-tRNA synthetase associated domain containing 1, pseudogene	PRORSD1P	0	0	0	1	0	0	0	0	0	0	0	0	0	0	0	0	0	0	0	0	0	0	0	0
	protein S	PROS1	0	0	0	0	2	5	115	38	56	62	62	27	55	0	12	40	60	13	23	30	89	44	59	64
	pre-mRNA processing factor 31	PRPF31	0	0	0	1	0	0	0	0	0	0	0	0	0	0	0	0	0	0	0	0	0	0	0	0
	proline rich 27	PRR27	0	0	0	0	0	0	0	0	0	0	0	0	1	0	0	0	0	0	0	0	0	0	0	0
	proline rich 4	PRR4	0	0	0	0	0	0	0	0	0	0	0	0	0	0	0	0	0	0	0	1	0	0	0	0
	proline rich transmembrane protein 1	PRRT1	0	0	0	1	0	0	0	0	0	0	0	0	0	0	0	0	0	0	0	0	0	0	0	0
	serine protease 2	PRSS2	1	0	0	0	0	0	0	0	0	0	0	0	0	0	0	0	0	0	0	0	1	0	0	0
	serine protease 54	PRSS54	0	0	0	2	0	0	0	0	0	0	0	0	0	0	0	0	0	0	0	0	0	0	0	0
	serine protease 8	PRSS8	0	0	0	0	0	0	0	0	0	0	0	0	0	0	0	0	0	0	0	0	0	1	0	0
	pleckstrin and Sec7 domain containing 3	PSD3	0	0	0	0	0	0	0	0	0	0	0	0	0	0	0	0	0	0	0	2	0	0	0	0
	proteasome 20S subunit alpha 4	PSMA4	0	0	0	0	0	0	0	0	0	0	0	0	0	0	0	0	0	0	0	0	0	3	0	0
	proteasome 20S subunit alpha 5	PSMA5	0	0	0	0	0	0	0	0	0	0	0	0	0	0	0	0	0	0	0	0	0	2	0	0
	proteasome 20S subunit alpha 6	PSMA6	0	0	0	0	0	0	0	0	0	0	0	0	0	0	0	0	0	0	0	0	0	3	0	0
	proteasome 20S subunit alpha 7	PSMA7	0	0	0	1	0	0	0	0	0	0	0	0	0	0	0	0	0	0	0	0	0	0	1	1
	proteasome 20S subunit alpha 8	PSMA8	0	0	0	2	0	0	0	0	0	0	0	0	0	0	0	0	0	0	0	0	0	0	0	0
	proteasome 20S subunit beta 2	PSMB2	0	0	0	0	0	0	0	0	0	0	0	0	0	0	0	0	0	0	0	0	0	4	0	0
	proteasome 20S subunit beta 3	PSMB3	0	0	0	0	0	0	0	0	0	0	0	0	0	0	0	0	0	0	0	0	0	1	0	0
	proteasome 20S subunit beta 9	PSMB9	0	0	0	0	0	0	0	0	0	0	0	0	0	0	1	0	0	0	0	0	0	0	0	0
	proteasome 26S subunit, ATPase 6	PSMC6	0	0	0	0	5	0	0	0	0	0	0	0	0	0	0	0	0	0	0	0	0	0	0	0
	proteasome 26S subunit, non-ATPase 4	PSMD4	0	0	0	0	0	0	0	0	0	0	0	0	0	0	0	0	0	0	0	2	0	0	0	0
	proteasome 26S subunit, non-ATPase 9	PSMD9	0	0	0	0	0	0	0	0	1	0	0	0	0	0	0	0	0	0	0	0	0	0	0	0
	proteasome activator subunit 1	PSME1	0	0	0	0	0	0	0	0	0	0	0	0	0	0	0	0	0	0	0	0	0	0	0	1
	polypyrimidine tract binding protein 3	PTBP3	0	0	0	0	0	0	0	0	0	0	0	0	0	0	0	0	0	0	0	0	0	0	0	1
	patched 1	PTCH1	0	0	0	0	0	0	0	0	2	0	0	0	0	0	0	0	0	0	0	0	0	0	0	0
	prostaglandin D2 synthase	PTGDS	0	0	0	0	0	0	0	0	0	0	1	3	0	0	0	0	0	0	0	0	6	0	0	3
	prothymosin alpha	PTMA	0	0	0	0	0	0	0	0	0	0	0	0	0	0	0	0	0	0	0	3	0	0	0	1
	protein tyrosine phosphatase 4A2	PTP4A2	0	0	0	0	0	0	2	0	0	0	0	0	0	0	0	0	0	0	0	0	0	0	0	0
	protein tyrosine phosphatase receptor type Q	PTPRQ	0	0	0	0	0	0	0	0	0	0	1	0	0	0	0	0	0	0	0	0	0	0	0	0
	pumilio RNA binding family member 2	PUM2	0	0	0	0	0	0	0	0	0	0	0	0	0	0	0	0	1	0	0	0	0	0	0	0
	pseudouridine synthase like 1	PUSL1	0	0	0	0	0	0	0	0	0	0	0	2	0	0	0	0	0	0	0	0	0	0	0	0
	PX domain containing serine/threonine kinase like	PXK	0	0	1	0	0	0	0	0	0	0	0	0	0	0	1	0	0	0	0	0	0	0	0	0
	2-phosphoxylose phosphatase 1	PXYLP1	0	0	0	0	0	0	0	0	0	1	0	0	0	0	1	0	0	0	0	0	0	0	0	0
	PZP alpha-2-macroglobulin like	PZP	0	0	114	20	110	92	420	235	282	172	430	211	400	75	112	213	439	133	144	443	448	385	289	285
	glutamyl-prolyl-tRNA synthetase 1	QARS	0	0	0	0	0	0	0	0	0	0	0	0	0	0	0	0	0	0	0	0	0	0	0	1
	QKI, KH domain containing RNA binding	QKI	0	0	0	0	0	0	0	0	0	0	0	0	0	0	0	0	0	0	0	0	0	0	0	1
	R3H domain containing 4	R3HDM4	0	0	0	0	0	0	0	0	0	0	0	0	0	0	0	0	0	0	0	0	0	0	0	1
	RAB11 family interacting protein 4	RAB11FIP4	0	0	0	0	1	0	0	2	0	0	0	0	0	0	0	0	0	0	0	0	2	0	0	0
	RAB15, member RAS oncogene family	RAB15	0	0	0	0	0	0	0	0	0	0	0	0	0	0	0	0	0	0	0	0	0	0	2	0
	RAB17, member RAS oncogene family	RAB17	0	0	0	0	1	0	0	0	0	0	0	0	0	0	0	0	0	0	0	0	0	0	0	0
	RAB22A, member RAS oncogene family	RAB22A	0	0	0	0	0	0	4	0	0	0	0	0	0	0	0	0	0	0	0	0	0	0	0	0
	RAB30, member RAS oncogene family	RAB30	0	0	0	0	0	0	0	0	0	0	0	0	0	0	0	0	1	0	0	0	0	0	0	0
	RAB35, member RAS oncogene family	RAB35	0	0	0	0	0	0	0	0	0	0	0	0	0	0	0	0	0	0	0	0	0	0	1	0
	RAB3A interacting protein	RAB3IP	0	0	0	0	0	0	2	0	0	0	0	0	0	0	0	0	0	0	0	0	0	0	0	0
	RAB5B, member RAS oncogene family	RAB5B	0	0	0	0	0	0	0	0	0	0	0	0	0	0	1	0	0	0	0	0	0	0	0	0
	RAB6A, member RAS oncogene family	RAB6A	0	0	0	0	1	0	0	0	0	0	0	0	1	0	0	0	0	0	0	2	0	1	0	0
	RAB7A, member RAS oncogene family	RAB7A	0	0	0	0	0	0	0	0	0	0	0	0	0	0	0	0	0	0	0	0	0	0	7	0
	RAB9B, member RAS oncogene family	RAB9B	0	0	0	0	0	0	0	0	0	0	0	0	0	0	0	0	0	0	1	0	0	0	0	0
	rabaptin, RAB GTPase binding effector protein 1	RABEP1	1	0	0	0	0	0	0	0	0	0	0	0	0	0	0	0	0	0	0	0	0	0	0	0
	receptor for activated C kinase 1	RACK1	0	0	0	0	0	0	0	0	0	1	0	1	0	0	0	0	0	0	0	0	0	0	3	0
	RAD23 homolog B, nucleotide excision repair protein	RAD23B	0	0	0	0	0	0	0	0	0	0	0	0	0	0	0	0	0	0	0	3	0	0	0	0
	RAD51 recombinase	RAD51	0	0	0	0	0	0	0	0	0	0	0	0	0	1	0	0	0	0	0	0	0	0	0	0
	RAD51 paralog D	RAD51D	0	0	0	0	0	0	0	0	0	0	0	0	0	0	0	0	0	0	0	1	0	0	0	0
	RAN binding protein 3	RANBP3	0	0	0	0	0	0	0	0	0	0	1	0	0	0	0	0	0	0	0	0	0	0	0	0
	RAP1B, member of RAS oncogene family	RAP1B	0	0	0	0	0	0	1	0	0	0	0	0	0	0	0	0	0	0	0	0	0	0	0	0
	phospholipase A and acyltransferase 4	RARRES3	0	0	0	0	0	1	0	0	0	0	0	0	0	0	0	0	0	0	0	0	0	0	0	0
	RAS p21 protein activator 2	RASA2	0	0	0	0	0	0	1	0	0	0	1	0	0	0	0	0	0	0	0	0	0	0	0	0
	RNA binding fox-1 homolog 1	RBFOX1	0	0	0	0	0	0	0	0	0	0	0	0	0	0	0	0	0	0	0	2	0	0	0	0
	ribokinase	RBKS	0	0	0	0	0	0	0	0	0	0	0	0	0	0	0	0	0	0	0	0	0	3	0	0
	RNA binding motif protein 14	RBM14	0	0	0	0	0	0	8	4	0	0	4	0	0	0	0	0	0	0	0	0	0	0	0	0
	RNA binding motif protein 39	RBM39	0	0	0	0	1	0	0	1	1	0	0	0	0	0	0	0	0	0	0	0	0	0	0	0
	RNA binding motif protein X-linked	RBMX	0	0	0	0	0	0	0	0	0	0	0	0	0	0	0	0	21	2	0	0	0	0	0	0
	RBMX like 1	RBMXL1	0	0	0	0	0	0	0	0	0	0	0	0	0	0	0	0	9	10	0	0	0	0	0	0
	RBMX like 2	RBMXL2	0	0	0	0	0	0	0	0	0	0	0	0	0	0	0	0	2	3	0	0	0	0	0	0
	regulator of chromosome condensation 2	RCC2	0	0	0	0	0	0	0	0	0	0	0	0	0	0	0	0	0	0	0	1	0	0	0	0
	reticulocalbin 1	RCN1	0	0	0	0	0	0	0	0	0	3	0	0	0	0	0	0	0	0	0	0	0	0	0	1
	retinol dehydrogenase 5	RDH5	0	0	0	0	0	0	0	0	0	0	1	0	0	0	0	0	0	0	0	0	0	0	0	0
	RecQ like helicase	RECQL	0	0	0	0	0	0	0	0	0	0	0	0	0	0	0	0	1	0	0	0	0	0	0	0
	RecQ like helicase 5	RECQL5	0	0	0	0	6	0	0	0	0	0	0	0	0	0	0	0	0	1	0	0	0	0	0	0
	regenerating family member 4	REG4	0	0	0	0	0	0	0	0	0	1	0	0	0	0	0	0	0	0	0	0	0	0	0	0
	arginine-glutamic acid dipeptide repeats	RERE	0	0	0	0	0	0	0	0	0	0	0	0	2	0	0	0	0	0	0	0	0	0	0	0
	resistin like beta	RETNLB	0	0	0	0	0	0	0	1	0	0	0	0	0	0	0	0	0	0	0	0	0	0	0	0
	replication factor C subunit 5	RFC5	0	0	0	0	0	0	0	0	0	0	1	0	0	0	0	0	0	0	0	0	0	0	0	0
	ring finger and FYVE like domain containing E3 ubiquitin protein ligase	RFFL	0	0	0	0	0	0	0	0	0	0	0	0	3	0	0	0	0	0	0	0	0	0	0	0
	RFPL3 antisense	RFPL3S	0	0	0	0	0	1	0	0	0	0	0	0	0	0	0	0	0	0	0	0	0	0	0	0
	raftlin, lipid raft linker 1	RFTN1	0	0	0	0	0	0	0	0	0	0	0	0	0	0	0	0	0	0	0	1	0	0	0	0
	repulsive guidance molecule BMP co-receptor a	RGMA	0	0	0	0	0	0	0	0	0	1	0	0	0	0	0	0	0	0	0	0	0	0	0	0
	RANBP2 like and GRIP domain containing 1	RGPD1	0	0	0	0	0	0	0	0	0	0	0	0	0	0	0	0	0	0	0	0	0	0	1	0
	rhomboid like 3	RHBDL3	0	0	0	0	0	0	0	0	0	0	0	0	0	0	0	0	0	0	0	0	1	0	0	0
	Rh family C glycoprotein	RHCG	0	0	0	0	0	0	0	0	0	0	0	0	0	0	0	0	0	0	0	1	0	0	0	0
	RHEB like 1	RHEBL1	0	0	0	0	0	0	0	0	1	0	0	0	0	0	0	0	0	0	0	0	0	0	0	0
	ras homolog family member Q	RHOQ	0	0	0	0	0	0	0	0	0	0	0	0	0	0	0	0	0	0	0	0	0	0	1	0
	RIC8 guanine nucleotide exchange factor B	RIC8B	0	0	0	0	0	0	0	3	0	0	0	0	0	0	0	0	0	0	1	0	0	0	0	0
	RIO kinase 3	RIOK3	0	0	0	0	0	0	0	0	0	1	0	0	0	0	0	0	0	0	0	0	0	0	0	0
	Ras like without CAAX 1	RIT1	0	0	0	0	0	0	0	0	0	0	0	0	0	0	0	0	0	0	0	0	0	2	0	0
	Rho family GTPase 1	RND1	0	0	0	0	0	0	2	0	0	0	0	0	0	0	0	0	0	0	0	0	0	0	0	0
	ring finger protein 126	RNF126	0	0	3	0	0	0	0	0	0	0	0	0	0	0	0	0	0	0	0	0	0	0	0	0
	ring finger protein 13	RNF13	0	0	0	0	0	0	0	0	0	0	0	0	0	0	0	0	0	0	0	0	0	0	1	0
	ring finger protein 149	RNF149	0	0	0	0	0	0	0	0	0	3	0	0	0	0	0	0	0	0	0	0	0	0	0	0
	ring finger protein 167	RNF167	0	0	0	0	0	0	0	0	0	0	0	0	0	0	0	0	0	0	0	0	1	0	0	0
	ring finger protein 40	RNF40	0	0	6	1	5	5	3	22	7	8	20	10	10	2	0	28	6	8	0	0	0	11	5	1
	ring finger protein 41	RNF41	0	0	0	0	0	0	0	0	0	0	0	0	0	0	4	0	0	0	0	0	0	0	0	0
	ribonuclease/angiogenin inhibitor 1	RNH1	0	0	0	0	0	0	0	0	0	0	0	0	0	0	0	0	0	0	0	0	0	0	7	0
	rogdi atypical leucine zipper	ROGDI	0	0	0	0	0	0	1	0	0	0	0	0	0	0	0	0	0	0	0	0	0	0	0	0
	RPGRIP1 like	RPGRIP1L	0	0	0	0	0	0	0	0	0	0	0	0	0	0	0	0	0	0	0	0	0	0	1	0
	rabphilin 3A	RPH3A	0	0	0	0	0	0	0	0	0	0	2	0	0	0	0	0	0	0	0	0	0	0	0	0
	ribosomal protein L11	RPL11	0	0	0	0	0	0	0	0	0	0	0	0	0	0	0	0	0	0	0	0	0	0	1	0
	ribosomal protein L13	RPL13	0	0	0	0	0	0	0	0	0	0	1	0	0	0	0	0	0	0	0	0	0	0	0	0
	ribosomal protein L14	RPL14	0	0	0	0	0	0	2	1	0	0	4	1	0	0	0	0	0	0	0	0	0	0	0	0
	ribosomal protein L21	RPL21	0	0	0	0	0	0	0	0	0	0	0	0	0	0	0	0	0	1	0	0	0	0	0	0
	ribosomal protein L22	RPL22	0	0	0	0	0	0	1	0	0	1	1	1	0	0	0	0	1	0	0	0	0	0	0	0
	ribosomal protein L26 like 1	RPL26L1	0	0	0	0	0	0	2	0	0	1	0	0	0	0	0	0	1	1	0	0	0	0	0	0
	ribosomal protein L29	RPL29	0	0	0	0	0	0	0	0	0	0	0	0	0	0	0	0	0	2	0	0	0	0	0	0
	ribosomal protein L30	RPL30	0	0	0	0	0	0	0	0	0	0	0	0	0	0	0	0	4	4	0	0	0	0	1	0
	ribosomal protein L6	RPL6	0	0	0	0	0	0	0	0	0	0	1	0	0	0	0	0	0	0	0	0	0	0	0	0
	ribosomal protein lateral stalk subunit P1	RPLP1	0	0	0	0	0	0	0	0	0	0	0	0	0	0	0	0	1	0	0	0	0	0	1	0
	ribophorin II	RPN2	0	0	0	0	0	0	0	0	0	0	0	0	0	0	0	0	0	0	0	0	0	0	1	0
	ribonuclease P/MRP subunit p14	RPP14	0	0	0	0	1	0	0	0	0	0	0	0	0	0	0	0	0	0	0	0	0	0	0	0
	ribosomal protein S10	RPS10	0	0	0	0	0	0	0	0	0	1	0	3	0	0	0	0	0	0	0	0	0	0	0	0
	ribosomal protein S11	RPS11	0	0	0	0	0	1	1	0	0	0	0	0	0	1	0	0	4	0	0	0	0	0	0	0
	ribosomal protein S13	RPS13	0	0	0	0	0	0	1	0	0	0	1	0	0	0	0	0	0	0	0	0	0	0	0	0
	ribosomal protein S14	RPS14	0	0	0	0	0	0	0	1	0	1	2	1	0	0	0	0	2	2	0	0	0	0	0	0
	ribosomal protein S15	RPS15	0	0	0	0	0	0	0	0	0	0	1	0	0	0	0	0	0	0	0	0	0	0	1	0
	ribosomal protein S15a	RPS15A	0	0	0	0	0	0	0	0	0	0	0	0	0	0	0	0	0	0	0	0	0	0	1	0
	ribosomal protein S16	RPS16	0	0	0	0	0	0	0	0	0	0	1	0	0	0	0	0	0	0	0	0	0	0	0	0
	ribosomal protein S18	RPS18	0	0	0	0	0	0	4	0	2	0	4	1	0	0	0	0	0	0	0	0	0	0	0	0
	ribosomal protein S19	RPS19	0	0	0	0	0	0	2	0	0	0	0	1	0	0	0	0	0	0	0	0	0	0	0	0
	ribosomal protein S21	RPS21	0	0	0	0	0	0	0	0	0	0	0	0	0	0	0	0	0	0	0	0	0	2	0	0
	ribosomal protein S25	RPS25	0	0	0	0	0	0	0	0	0	0	2	0	0	0	0	0	0	0	0	0	0	0	0	0
	ribosomal protein S28	RPS28	0	0	0	0	0	0	0	0	0	0	0	0	0	0	0	0	0	0	0	0	0	0	1	0
	ribosomal protein S3	RPS3	0	0	0	0	0	0	1	0	0	1	6	3	0	0	0	0	0	0	0	0	0	0	0	0
	ribosomal protein S5	RPS5	0	0	0	0	0	0	0	0	0	0	0	0	0	0	0	0	0	1	0	0	0	0	0	0
	ribosomal protein S6 kinase A1	RPS6KA1	0	0	0	0	0	0	1	0	5	1	5	0	0	0	0	0	0	0	0	0	0	0	0	0
	ribosomal protein S6 kinase A2	RPS6KA2	0	0	0	0	0	0	0	0	0	0	0	0	0	0	0	0	0	1	0	0	0	0	0	0
	ribosomal protein S6 kinase like 1	RPS6KL1	0	0	0	0	0	0	0	0	0	0	0	0	0	0	0	0	0	0	0	0	2	0	0	0
	ribosomal protein S8	RPS8	0	0	0	0	0	0	0	0	0	0	0	0	0	0	0	0	2	4	0	0	0	0	0	0
	ribosomal protein S9	RPS9	0	0	0	0	0	0	2	0	0	0	0	1	0	0	0	0	0	0	0	0	0	0	0	0
	ribosomal protein SA	RPSA	0	0	0	0	0	0	0	0	0	0	0	0	0	0	0	0	0	0	0	0	0	0	3	0
	CCR4-NOT transcription complex subunit 9	RQCD1	0	0	0	0	0	0	0	0	0	0	0	0	0	0	2	0	0	0	0	0	0	0	0	0
	ribonucleotide reductase regulatory TP53 inducible subunit M2B	RRM2B	0	0	0	0	0	0	1	0	0	0	0	0	0	0	0	0	0	0	0	0	0	0	0	0
	ribosomal L1 domain containing 1	RSL1D1	0	0	0	0	0	0	0	0	0	0	0	4	0	0	0	0	0	0	0	0	0	0	0	0
	radial spoke head 14 homolog	RSPH14	0	0	0	0	0	0	0	0	0	0	0	0	0	0	0	0	0	1	0	0	0	0	0	0
	RUNX family transcription factor 1	RUNX1	0	0	0	0	0	0	0	0	0	0	0	0	0	0	0	0	0	0	4	0	0	0	0	0
	RUNX1 partner transcriptional co-repressor 1	RUNX1T1	0	0	0	0	0	3	1	0	0	0	0	0	0	0	0	0	0	0	0	0	0	0	0	0
	RWD domain containing 4	RWDD4	0	0	0	0	0	0	0	1	1	0	0	0	0	0	0	0	0	0	0	0	0	1	0	0
	S100 calcium binding protein A1	S100A1	0	0	0	0	0	1	0	0	0	0	0	0	0	0	0	0	0	0	0	0	0	0	0	0
	S100 calcium binding protein A11	S100A11	0	0	0	0	0	0	0	0	0	0	0	0	0	0	0	0	0	0	0	0	0	0	0	1
	S100 calcium binding protein A13	S100A13	0	0	0	0	0	0	0	0	0	0	0	0	0	0	0	0	0	0	0	0	0	0	0	1
	S100 calcium binding protein A4	S100A4	0	0	0	0	0	0	0	0	0	0	0	0	0	0	1	0	0	0	0	0	0	0	0	0
	S100 calcium binding protein A7	S100A7	1	1	0	2	0	1	0	0	0	0	0	0	0	0	0	0	0	0	1	0	0	0	0	2
	S100 calcium binding protein A8	S100A8	0	0	0	0	0	0	0	0	0	0	0	0	0	0	0	0	0	0	0	3	0	0	0	0
	S100 calcium binding protein A9	S100A9	0	0	0	0	0	2	0	0	0	0	0	0	0	0	0	0	0	0	8	30	4	0	1	0
	sphingosine-1-phosphate receptor 5	S1PR5	0	0	0	0	0	0	0	0	0	0	0	0	0	0	0	0	0	0	0	0	0	0	0	1
	serum amyloid A1	SAA1	0	0	6	0	0	0	2	0	2	3	0	3	0	0	0	3	0	0	0	0	21	10	0	0
	serum amyloid A2	SAA2	0	0	0	0	0	0	0	0	0	0	0	0	0	0	0	0	0	0	0	0	8	5	0	0
	SAA2-SAA4 readthrough	SAA2-SAA4	0	0	3	0	0	3	0	2	3	4	6	0	2	0	0	4	3	0	5	0	6	2	0	5
	serum amyloid A4, constitutive	SAA4	0	0	6	0	4	4	8	2	2	6	3	3	2	0	0	1	5	2	5	0	4	0	0	3
	SUMO1 activating enzyme subunit 1	SAE1	0	0	0	0	0	0	0	0	0	0	0	2	0	0	0	0	0	0	0	0	0	0	0	0
	SATB homeobox 1	SATB1	0	0	0	0	0	0	0	0	0	0	0	2	0	0	0	0	0	0	0	0	0	0	0	0
	SET binding factor 1	SBF1	0	0	0	0	0	0	0	0	0	0	0	0	2	0	0	0	0	0	0	0	0	0	0	0
	SR-related CTD associated factor 11	SCAF11	0	0	0	0	0	0	0	0	0	0	1	0	0	0	0	0	0	0	0	0	0	0	0	0
	sodium channel and clathrin linker 1	SCLT1	0	0	0	0	0	0	0	0	0	3	0	0	0	0	0	0	0	0	0	0	0	0	0	0
	selenocysteine lyase	SCLY	0	0	0	1	0	0	0	0	0	0	0	0	0	2	0	0	0	0	0	0	0	0	0	2
	serine carboxypeptidase 1	SCPEP1	0	0	1	0	0	0	0	0	0	0	0	0	0	0	0	0	0	0	0	0	0	0	0	0
	serologically defined colon cancer antigen 8	SDCCAG8	0	0	0	0	0	1	0	0	0	0	0	0	0	0	0	0	0	0	0	0	0	0	0	0
	SEC24 homolog A, COPII coat complex component	SEC24A	0	0	0	0	0	0	0	0	0	0	0	0	0	0	0	0	0	0	0	0	2	0	0	1
	SEC31 homolog A, COPII coat complex component	SEC31A	0	0	0	0	0	0	0	0	0	0	0	0	0	0	0	0	0	0	1	0	0	0	0	0
	SEL1L family member 3	SEL1L3	0	0	0	0	0	0	0	0	0	0	0	0	2	0	0	0	1	0	0	0	0	0	0	0
	selenoprotein S	SELENOS	0	0	0	0	0	0	0	0	0	0	0	0	0	0	0	0	0	0	0	0	1	0	0	0
	semaphorin 3F	SEMA3F	0	0	0	0	0	0	0	0	0	0	2	0	0	0	0	0	0	0	0	0	0	0	0	0
	semaphorin 4C	SEMA4C	0	0	0	0	0	0	0	0	1	0	0	0	0	0	0	0	0	0	0	0	0	0	0	0
	semenogelin 1	SEMG1	0	0	0	0	0	0	0	0	0	0	0	0	0	0	0	0	0	0	0	4	7	0	9	4
	Sep (O-phosphoserine) tRNA:Sec (selenocysteine) tRNA synthase	SEPSECS	0	0	0	0	0	0	0	0	0	3	0	0	0	0	0	0	0	0	0	0	0	0	0	0
	septin 1	SEPT1	0	0	0	0	0	0	0	0	0	0	0	0	0	0	2	0	0	0	0	0	0	0	0	0
	septin 7	SEPT7	0	0	0	0	0	0	0	0	0	0	1	5	0	0	0	0	0	0	0	0	0	0	0	0
	septin 9	SEPT9	0	0	0	0	0	0	0	0	0	0	0	0	0	0	0	0	1	0	0	0	0	0	0	0
	SERPINE1 mRNA binding protein 1	SERBP1	0	0	0	0	0	0	0	0	0	0	0	0	0	0	0	0	2	7	2	0	4	0	3	10
	small EDRK-rich factor 2	SERF2	0	0	0	0	0	0	0	0	1	1	0	0	0	0	0	0	0	0	0	0	0	0	0	0
	secretion regulating guanine nucleotide exchange factor	SERGEF	0	0	0	0	0	0	0	0	0	0	2	0	0	0	0	1	0	0	0	0	0	0	0	0
	serine incorporator 4	SERINC4	0	0	0	0	0	0	0	0	0	0	0	0	0	0	0	0	0	0	0	0	0	0	1	0
	serpin family A member 1	SERPINA1	0	16	1577	134	818	775	1299	1026	1167	786	1292	623	1039	22	928	802	1020	468	851	1026	2356	1324	1146	1307
	serpin family A member 3	SERPINA3	0	0	0	0	0	19	14	16	21	23	42	9	8	0	0	13	30	42	4	17	52	38	23	31
	serpin family A member 6	SERPINA6	0	0	15	0	0	8	5	4	3	3	8	1	3	0	0	3	5	0	3	11	36	11	19	8
	serpin family B member 1	SERPINB1	0	0	0	0	0	0	0	0	0	0	0	0	0	0	0	0	0	0	0	24	0	0	2	0
	serpin family B member 12	SERPINB12	2	0	0	7	0	3	0	0	0	0	0	0	0	0	0	0	0	0	1	0	2	0	12	13
	serpin family B member 3	SERPINB3	0	0	0	0	0	0	0	0	0	0	0	0	0	0	0	0	0	0	0	0	0	0	2	0
	serpin family B member 4	SERPINB4	0	0	0	2	0	0	0	0	0	0	0	0	0	0	0	0	0	0	0	0	0	0	0	1
	serpin family B member 5	SERPINB5	0	0	0	0	0	0	0	0	0	0	0	0	0	0	0	0	0	0	0	0	0	0	27	0
	serpin family B member 8	SERPINB8	0	0	0	0	0	0	0	0	0	0	0	0	0	0	0	0	0	0	0	0	0	0	5	0
	serpin family C member 1	SERPINC1	0	0	0	0	0	5	0	4	3	5	6	6	8	0	0	0	0	10	0	0	9	0	0	0
	serpin family F member 1	SERPINF1	0	0	0	0	0	0	1	0	1	0	0	0	0	0	0	0	0	0	0	0	0	0	0	0
	serpin family F member 2	SERPINF2	0	0	20	0	5	0	19	0	8	1	21	0	6	0	0	0	3	0	0	5	17	8	13	11
	serpin family G member 1	SERPING1	0	0	3	0	0	0	48	9	45	44	0	38	18	0	5	23	26	13	10	8	52	41	0	15
	serpin family H member 1	SERPINH1	0	0	0	0	0	0	0	0	0	0	0	1	0	0	0	0	0	0	0	0	0	0	0	0
	SET domain containing 4	SETD4	0	0	0	0	0	0	0	0	0	0	0	0	0	0	0	0	0	0	0	0	1	0	0	0
	stratifin	SFN	0	0	0	0	0	0	0	0	0	0	0	0	0	0	0	0	0	0	0	0	0	0	4	0
	splicing factor proline and glutamine rich	SFPQ	0	0	0	0	0	0	0	0	1	0	1	0	0	0	0	0	25	26	0	0	0	0	0	0
	secreted frizzled related protein 4	SFRP4	0	0	0	1	0	0	0	0	0	0	0	0	0	0	0	0	0	0	0	0	0	0	0	0
	surfactant protein A1	SFTPA1	0	0	2	0	0	0	0	0	0	0	0	0	0	0	0	0	0	0	0	0	0	0	0	0
	SH3 domain binding protein 4	SH3BP4	0	0	0	0	0	0	0	0	0	0	0	0	0	0	0	0	0	0	0	1	0	0	0	0
	SH3 domain containing kinase binding protein 1	SH3KBP1	0	0	0	0	0	0	0	0	0	0	0	0	0	0	0	0	0	0	0	0	0	0	5	0
	SHC adaptor protein 1	SHC1	0	0	0	0	0	0	0	0	0	0	0	0	0	0	0	0	0	0	0	0	3	0	0	0
	SHC adaptor protein 3	SHC3	0	0	0	0	0	0	0	0	0	0	0	0	0	0	0	0	0	0	0	0	0	0	0	2
	SHC adaptor protein 4	SHC4	0	0	0	0	0	0	0	0	0	0	0	1	0	0	0	0	0	0	0	0	0	0	0	0
	Src homology 2 domain containing F	SHF	0	0	0	0	0	0	0	0	0	0	0	0	0	0	0	0	0	0	0	0	0	0	1	0
	serine hydroxymethyltransferase 1	SHMT1	0	0	0	0	0	0	0	0	0	0	0	0	2	0	0	0	0	0	0	0	0	0	0	0
	sialic acid binding Ig like lectin 16 (gene/pseudogene)	SIGLEC16	0	0	0	0	0	0	0	0	0	0	0	0	0	0	0	0	0	0	0	3	0	0	0	0
	SIL1 nucleotide exchange factor	SIL1	0	0	0	0	0	0	0	0	0	0	2	0	0	0	0	0	0	0	0	0	0	0	0	0
	SIN3 transcription regulator family member A	SIN3A	0	0	0	0	0	0	0	0	0	0	0	0	0	0	0	0	0	2	0	0	0	0	0	0
	signal regulatory protein beta 2	SIRPB2	0	0	0	0	0	0	0	1	0	0	0	0	0	0	0	0	0	0	0	0	0	0	0	0
	sirtuin 3	SIRT3	0	0	0	0	0	0	0	0	0	0	1	0	0	0	0	0	0	0	0	0	0	4	0	0
	S-phase kinase associated protein 1	SKP1	0	0	0	0	0	3	0	0	0	0	0	0	0	0	0	0	0	0	0	0	0	0	0	0
	Src like adaptor	SLA	0	0	0	0	0	0	0	0	0	4	0	0	0	0	0	0	0	0	0	0	0	0	1	0
	solute carrier family 16 member 2	SLC16A2	0	0	0	0	0	0	0	0	0	0	0	1	0	0	0	0	0	0	0	0	0	0	0	0
	solute carrier family 22 member 5	SLC22A5	0	0	0	0	0	0	0	0	0	0	0	0	0	0	5	0	0	0	0	0	0	0	0	0
	solute carrier family 25 member 39	SLC25A39	0	0	0	0	0	0	0	0	0	0	0	0	0	0	0	0	0	0	1	2	3	0	0	0
	solute carrier family 26 member 1	SLC26A1	0	0	0	0	0	0	0	0	1	0	0	0	0	0	0	0	0	0	0	0	0	0	0	0
	solute carrier family 26 member 6	SLC26A6	0	0	0	0	0	0	0	0	0	0	0	0	0	0	0	0	0	1	0	0	0	0	0	0
	solute carrier family 29 member 2	SLC29A2	0	0	0	0	0	0	0	0	0	0	0	0	0	0	0	0	0	0	0	0	0	2	0	0
	solute carrier family 30 member 5	SLC30A5	0	0	0	0	0	0	1	0	0	0	0	0	0	0	0	0	0	0	0	0	0	1	0	0
	solute carrier family 35 member E1	SLC35E1	0	0	0	0	0	0	0	0	0	1	0	1	0	0	0	0	0	0	0	0	0	0	0	1
	solute carrier family 35 member G6	SLC35G6	0	0	0	0	0	0	0	1	0	1	0	0	1	0	0	0	0	0	0	0	0	1	0	0
	solute carrier family 38 member 9	SLC38A9	0	0	0	0	0	0	0	0	0	0	0	0	0	0	1	0	0	0	0	0	0	0	0	0
	solute carrier family 39 member 10	SLC39A10	0	0	0	0	0	0	0	0	1	3	0	0	0	0	0	0	0	0	0	0	0	0	0	0
	solute carrier family 39 member 8	SLC39A8	0	0	2	0	0	0	0	0	0	0	0	0	0	0	0	0	0	0	0	0	0	0	0	0
	solute carrier family 4 member 1 adaptor protein	SLC4A1AP	0	0	0	0	0	0	0	0	0	0	0	0	0	0	0	0	0	1	0	0	0	0	0	0
	solute carrier family 7 member 6	SLC7A6	0	0	0	0	0	0	0	0	0	1	0	0	0	0	0	0	0	0	0	0	0	0	0	0
	schlafen family member 11	SLFN11	0	0	0	0	0	0	0	0	0	0	0	0	0	0	0	0	0	0	0	0	0	0	1	0
	SRA stem-loop interacting RNA binding protein	SLIRP	0	0	0	0	0	0	0	0	0	0	0	0	0	0	0	0	0	0	0	1	0	0	0	1
	SAFB like transcription modulator	SLTM	0	0	0	0	0	0	0	0	0	0	0	0	0	0	0	0	0	0	0	0	0	0	0	6
	SMAD family member 1	SMAD1	0	0	0	0	0	0	1	0	0	0	0	0	0	0	0	0	0	0	0	0	0	0	0	0
	small cell adhesion glycoprotein	SMAGP	0	0	0	0	0	0	0	0	0	0	0	0	0	0	0	0	0	0	0	0	0	0	2	0
	SWI/SNF related, matrix associated, actin dependent regulator of chromatin, subfamily a like 1	SMARCAL1	0	0	0	0	0	0	0	0	0	0	0	0	0	0	0	0	0	0	0	0	0	0	2	5
	SMG6 nonsense mediated mRNA decay factor	SMG6	0	0	0	0	0	0	0	0	0	0	0	0	0	0	0	0	0	0	0	0	0	0	0	1
	SMG9 nonsense mediated mRNA decay factor	SMG9	0	0	4	0	0	0	0	0	0	0	0	0	0	0	0	0	0	0	0	0	0	0	0	0
	small integral membrane protein 1 (Vel blood group)	SMIM1	0	0	1	0	0	0	0	0	0	0	0	0	0	0	0	0	0	0	0	0	0	0	0	0
	sphingomyelin phosphodiesterase 3	SMPD3	0	0	0	0	0	0	0	0	0	0	0	0	0	0	0	0	0	1	0	0	0	0	0	0
	submaxillary gland androgen regulated protein 3B	SMR3B	0	0	0	0	0	2	0	0	0	0	0	0	0	0	0	0	0	0	0	2	4	4	0	0
	0	SMRP1	0	0	0	0	0	0	0	0	0	1	0	0	0	0	0	0	0	0	0	0	0	0	0	0
	single-strand-selective monofunctional uracil-DNA glycosylase 1	SMUG1	0	0	0	0	0	0	0	0	1	0	0	0	0	0	0	0	0	0	0	0	0	0	0	0
	staphylococcal nuclease and tudor domain containing 1	SND1	0	0	0	0	0	0	0	0	0	0	0	0	0	0	0	0	0	1	0	2	0	0	0	0
	sushi, nidogen and EGF like domains 1	SNED1	0	0	0	0	0	0	0	0	1	0	0	0	0	0	0	0	0	0	0	0	0	0	0	0
	small nuclear ribonucleoprotein polypeptide A'	SNRPA1	0	0	0	0	0	0	3	0	0	0	0	0	0	0	0	0	0	0	0	0	0	0	0	0
	small nuclear ribonucleoprotein D1 polypeptide	SNRPD1	0	0	0	0	0	0	1	0	0	0	4	0	0	0	0	0	0	0	0	0	0	0	2	1
	small nuclear ribonucleoprotein D2 polypeptide	SNRPD2	0	0	0	0	0	0	0	0	0	0	0	0	0	0	0	0	2	0	0	0	0	0	0	0
	small nuclear ribonucleoprotein D3 polypeptide	SNRPD3	0	0	0	0	0	0	3	0	2	1	3	1	0	0	0	0	2	1	1	2	6	0	2	7
	syntrophin beta 1	SNTB1	0	0	0	0	0	0	0	0	0	0	0	0	0	0	0	0	0	0	0	0	0	0	1	0
	sorting nexin 16	SNX16	0	0	0	0	0	0	0	1	0	0	0	0	0	0	0	0	0	0	0	0	0	0	0	0
	sorting nexin 7	SNX7	0	0	0	0	0	0	0	1	0	0	0	0	0	0	0	0	0	0	0	0	0	0	0	0
	superoxide dismutase 1	SOD1	0	0	0	0	0	0	0	0	0	0	0	0	0	0	0	0	0	0	0	0	0	1	2	0
	superoxide dismutase 2	SOD2	0	0	0	0	0	0	0	0	0	0	0	0	0	0	1	0	0	0	0	0	0	0	0	0
	sorbin and SH3 domain containing 2	SORBS2	0	0	0	0	0	0	0	0	0	0	0	0	2	0	0	0	0	1	0	0	0	0	0	0
	sorbitol dehydrogenase	SORD	0	0	0	0	0	0	0	1	0	0	2	1	0	0	0	0	0	0	0	0	0	0	0	0
	sperm associated antigen 4	SPAG4	0	0	0	0	0	0	0	0	0	0	0	0	0	0	0	0	0	0	0	0	0	0	1	0
	sperm associated antigen 7	SPAG7	0	0	0	0	0	0	0	0	0	0	0	0	0	0	0	0	0	0	0	0	0	0	1	0
	sperm associated antigen 8	SPAG8	0	0	0	0	0	0	0	1	0	0	0	0	0	0	0	0	0	0	0	0	0	0	0	0
	spermatogenesis associated 4	SPATA4	0	0	0	0	0	0	0	0	0	0	0	0	0	0	0	0	1	0	0	0	0	0	0	0
	spermatogenesis associated 7	SPATA7	0	0	0	0	0	0	0	0	6	0	0	0	0	0	0	0	0	0	0	0	0	0	0	0
	speedy/RINGO cell cycle regulator family member A	SPDYA	0	0	0	0	0	0	0	0	0	0	0	0	1	0	0	0	0	0	0	0	0	0	0	0
	sperm antigen with calponin homology and coiled-coil domains 1	SPECC1	0	0	0	0	0	0	0	0	0	0	1	0	0	0	0	0	0	0	0	0	0	0	0	0
	sperm flagellar 2	SPEF2	0	0	0	0	0	0	0	1	0	0	0	0	0	0	0	0	0	0	0	0	0	0	0	0
	spindlin 1	SPIN1	0	1	0	0	0	0	0	0	0	0	0	0	0	0	0	0	0	0	0	0	0	0	0	0
	serine peptidase inhibitor Kazal type 2	SPINK2	0	0	0	0	0	0	0	0	0	0	0	0	0	0	0	0	0	0	0	0	3	0	0	0
	serine peptidase inhibitor Kazal type 5	SPINK5	0	0	0	1	0	0	0	0	0	0	0	0	0	0	0	0	0	0	0	0	0	0	0	0
	speckle type BTB/POZ protein	SPOP	0	0	0	0	0	0	0	0	0	0	0	0	0	0	0	0	0	0	0	0	0	0	0	1
	signal peptide peptidase like 2A	SPPL2A	0	0	0	0	0	0	0	0	0	0	0	0	0	0	0	0	0	0	0	0	0	3	0	0
	signal peptide peptidase like 3	SPPL3	0	0	0	0	0	0	0	0	0	0	0	0	0	0	1	0	0	0	0	0	0	0	0	0
	spectrin beta, erythrocytic	SPTB	0	0	0	0	0	0	0	0	0	1	0	1	0	0	0	0	0	0	0	0	0	0	0	0
	spectrin beta, non-erythrocytic 1	SPTBN1	0	0	0	0	0	0	0	0	0	0	0	5	0	0	0	0	0	0	0	0	0	0	0	0
	spectrin beta, non-erythrocytic 2	SPTBN2	0	0	0	0	0	0	0	0	0	0	0	5	0	0	0	0	0	0	0	0	0	0	0	0
	serine palmitoyltransferase long chain base subunit 2	SPTLC2	0	0	0	0	0	0	0	0	0	0	1	0	0	0	0	0	0	0	0	0	0	0	1	0
	serine palmitoyltransferase long chain base subunit 3	SPTLC3	0	0	0	2	0	0	0	0	0	1	0	0	0	0	0	0	0	0	0	0	0	0	0	2
	splicing regulatory glutamic acid and lysine rich protein 1	SREK1	0	0	0	0	0	0	0	0	3	0	0	0	0	0	0	0	0	0	0	0	0	0	0	0
	signal recognition particle 14	SRP14	0	0	0	0	0	0	0	0	0	0	0	0	0	0	0	0	0	1	0	0	0	0	0	0
	serine and arginine rich splicing factor 3	SRSF3	0	0	0	0	0	0	0	0	0	0	3	0	0	0	0	0	0	0	0	0	0	0	0	0
	serine and arginine rich splicing factor 7	SRSF7	0	0	0	0	0	0	0	0	1	0	1	0	0	0	0	0	0	0	0	0	0	0	0	0
	small RNA binding exonuclease protection factor La	SSB	0	0	0	0	0	0	0	0	0	0	0	0	0	0	0	0	0	0	0	1	0	0	0	0
	single stranded DNA binding protein 4	SSBP4	0	0	0	0	0	0	0	0	0	0	0	0	0	0	0	0	0	0	0	0	0	0	1	0
	signal sequence receptor subunit 2	SSR2	0	0	0	0	0	0	0	0	0	0	0	0	0	0	0	0	0	0	0	0	0	1	0	0
	SSX family member 5	SSX5	0	0	0	0	0	0	0	0	0	0	1	0	0	0	0	0	0	0	0	0	0	0	0	0
	DENN domain containing 2B	ST5	0	0	0	0	0	0	0	0	0	0	0	0	0	0	0	0	0	0	0	0	0	0	3	9
	ST6 beta-galactoside alpha-2,6-sialyltransferase 1	ST6GAL1	0	0	0	0	0	0	0	0	0	0	0	0	0	0	0	0	0	0	0	0	0	0	0	1
	suppression of tumorigenicity 7	ST7	0	0	0	0	0	0	0	0	0	1	0	0	0	0	0	0	0	0	0	0	0	0	0	0
	SH3 and cysteine rich domain	STAC	0	0	0	0	0	0	0	0	0	0	0	0	0	0	0	0	0	0	0	1	0	0	1	0
	stromal antigen 3	STAG3	0	0	0	0	0	0	0	0	0	0	0	1	0	0	0	0	0	0	0	0	0	0	0	0
	signal transducing adaptor molecule	STAM	0	0	0	0	0	0	0	0	0	0	1	0	0	0	0	0	0	0	0	0	0	0	0	0
	StAR related lipid transfer domain containing 6	STARD6	0	0	0	0	0	0	0	0	0	0	0	0	0	0	1	0	0	0	0	0	0	0	0	0
	signal transducer and activator of transcription 5A	STAT5A	0	0	0	0	0	0	0	0	0	0	0	0	0	1	0	0	0	0	0	0	0	0	0	0
	statherin	STATH	0	0	0	0	0	0	0	0	0	0	0	0	0	0	0	0	0	0	0	1	2	1	0	0
	saitohin	STH	0	0	0	0	0	0	0	0	0	0	0	0	0	0	0	0	0	0	0	0	0	3	0	0
	serine/threonine kinase 32B	STK32B	0	0	0	0	0	0	0	0	0	0	0	0	0	0	0	0	0	0	0	0	0	1	0	0
	STE20 related adaptor alpha	STRADA	0	0	0	0	0	0	0	0	0	0	0	0	0	0	0	0	2	0	0	0	0	0	0	1
	STE20 related adaptor beta	STRADB	0	0	0	0	0	1	0	0	0	0	0	0	0	0	0	0	0	0	0	0	0	0	0	0
	spermatid perinuclear RNA binding protein	STRBP	1	0	0	0	0	0	0	0	0	0	0	0	0	0	0	0	0	0	0	0	2	0	0	0
	serine/threonine/tyrosine interacting like 1	STYXL1	0	0	0	0	0	0	0	0	0	0	0	0	4	0	0	0	0	0	0	0	0	0	0	0
	SUB1 regulator of transcription	SUB1	0	0	0	0	0	0	0	0	0	0	0	0	0	0	0	0	4	0	0	1	0	1	0	0
	succinyl-CoA:glutarate-CoA transferase	SUGCT	0	0	0	0	0	0	0	0	0	0	0	0	0	1	0	0	0	0	0	0	0	0	0	0
	sulfotransferase family 1C member 3	SULT1C3	0	0	0	0	0	0	0	0	0	0	0	0	0	0	0	0	0	0	3	0	0	0	0	0
	small ubiquitin like modifier 1	SUMO1	0	0	0	0	0	0	0	0	1	0	0	0	0	2	0	0	0	0	0	0	0	0	0	0
	sushi domain containing 1	SUSD1	1	0	0	3	0	0	0	0	0	0	0	0	0	0	0	0	0	0	0	0	0	0	0	0
	SWI5 homologous recombination repair protein	SWI5	0	0	0	0	0	0	0	0	0	0	0	0	0	0	0	0	0	0	1	0	0	0	0	0
	syntabulin	SYBU	0	0	0	0	0	0	3	0	0	0	0	0	0	0	0	0	0	0	0	0	0	0	0	0
	synaptonemal complex central element protein 2	SYCE2	0	0	0	0	0	0	0	0	0	0	1	0	0	0	0	0	0	0	0	0	0	0	0	0
	synaptic Ras GTPase activating protein 1	SYNGAP1	0	0	0	0	0	0	0	0	0	0	0	0	0	0	0	0	0	0	0	0	0	0	0	1
	synaptojanin 2	SYNJ2	0	0	0	0	0	0	0	0	0	0	0	0	0	0	0	0	19	0	0	0	0	0	0	4
	synaptophysin	SYP	0	0	0	0	0	0	0	0	0	0	0	0	0	0	0	0	0	0	0	0	0	0	0	1
	synaptotagmin 1	SYT1	0	0	0	0	0	0	0	0	0	0	0	0	0	0	0	0	0	0	0	0	0	0	1	0
	synaptotagmin 10	SYT10	0	0	0	0	0	0	3	0	0	0	0	0	0	0	0	0	0	0	0	0	0	0	0	0
	synaptotagmin 7	SYT7	0	0	0	0	1	0	0	0	0	0	0	0	0	0	0	0	0	0	0	0	0	0	0	0
	transcriptional adaptor 2A	TADA2A	0	0	0	0	0	0	0	0	0	0	0	0	0	0	0	0	0	0	0	0	0	0	0	1
	TATA-box binding protein associated factor 12	TAF12	0	0	0	0	0	0	0	0	0	0	0	0	0	0	0	0	0	0	0	0	0	0	1	0
	TATA-box binding protein associated factor, RNA polymerase I subunit C	TAF1C	0	0	0	0	2	0	0	0	0	0	0	0	0	0	0	0	0	0	2	5	4	0	10	4
	TATA-box binding protein associated factor 6	TAF6	0	0	0	0	0	0	0	0	0	0	2	0	0	0	0	0	0	0	0	0	0	0	0	0
	TATA-box binding protein associated factor 8	TAF8	0	0	0	0	0	0	0	0	0	0	0	1	0	0	0	0	0	0	0	0	0	0	0	0
	transgelin 2	TAGLN2	0	0	0	0	0	0	0	0	0	0	0	0	0	0	0	0	0	5	0	0	0	0	5	0
	transgelin 3	TAGLN3	0	0	0	0	0	0	0	0	0	0	0	0	0	0	0	0	0	1	0	0	0	0	0	0
	transport and golgi organization 6 homolog	TANGO6	0	0	0	0	0	0	0	0	0	0	0	0	1	0	0	0	0	0	0	0	0	1	0	0
	TAO kinase 3	TAOK3	0	0	0	0	0	0	0	0	0	0	0	0	0	0	0	1	0	0	0	0	0	0	0	0
	TAR DNA binding protein	TARDBP	0	0	0	0	0	0	0	0	0	0	0	0	0	0	0	0	0	0	0	0	0	0	0	2
	TBC1 domain family member 14	TBC1D14	0	0	0	0	0	0	0	0	1	0	0	0	0	0	0	0	0	0	0	0	0	0	0	0
	TBC1 domain family member 31	TBC1D31	0	0	0	0	0	0	0	0	0	0	0	0	0	0	1	0	0	0	0	0	1	0	0	0
	TBC1 domain family member 4	TBC1D4	0	0	0	0	0	0	0	0	0	0	0	0	0	0	0	0	6	0	0	0	0	0	0	0
	transducin beta like 1 X-linked receptor 1	TBL1XR1	0	0	0	0	0	0	0	0	0	0	0	2	0	0	1	0	0	0	0	0	0	0	0	0
	transducin beta like 2	TBL2	0	0	0	0	0	0	0	0	0	0	0	0	0	0	2	0	0	0	0	0	0	0	0	0
	transforming growth factor beta regulator 1	TBRG1	0	0	0	0	0	0	0	1	0	0	0	0	0	0	0	0	0	0	0	0	0	0	0	0
	t-complex 11 like 1	TCP11L1	0	0	3	0	0	0	0	0	0	0	0	0	0	0	0	0	0	0	0	0	0	0	0	0
	tectonic family member 1	TCTN1	0	0	0	0	0	0	0	0	0	0	0	0	0	0	0	0	0	0	0	0	1	0	0	0
	testis development related 1	TDRG1	0	0	1	0	0	0	0	0	0	0	0	0	0	0	0	0	1	0	0	0	0	0	0	0
	thymocyte expressed, positive selection associated 1	TESPA1	0	0	0	0	0	0	0	0	0	0	0	0	0	0	0	0	0	0	1	0	2	0	0	0
	testis expressed 35	TEX35	0	0	0	0	0	0	0	2	0	0	0	0	0	0	0	0	0	0	0	0	0	0	0	0
	testis expressed 9	TEX9	0	0	0	0	0	0	0	0	0	1	0	0	0	0	0	0	0	0	0	0	0	0	0	2
	transferrin	TF	0	9	278	57	243	150	872	212	691	633	538	586	443	344	222	393	458	320	472	658	1293	908	510	952
	transcription factor Dp-1	TFDP1	0	0	0	0	0	0	0	0	0	0	0	0	0	0	0	0	0	2	0	0	0	0	0	0
	transcription factor EB	TFEB	0	0	0	0	0	0	0	0	0	0	0	0	0	0	0	0	0	0	0	0	1	0	0	0
	tuftelin interacting protein 11	TFIP11	0	0	0	0	0	0	0	0	0	0	0	0	0	0	0	0	0	0	0	0	0	0	1	0
	transforming growth factor beta 1	TGFB1	0	0	0	0	0	0	0	0	2	0	0	0	0	0	0	0	0	0	0	0	0	0	0	0
	transglutaminase 1	TGM1	0	0	1	2	0	0	0	0	0	0	0	0	0	0	0	0	0	0	0	0	0	0	9	5
	transglutaminase 3	TGM3	0	0	0	8	0	0	0	0	0	0	0	0	0	0	0	0	0	0	0	0	0	0	6	6
	THAP domain containing 2	THAP2	0	0	0	0	0	0	0	0	0	0	0	0	0	0	0	0	0	0	0	0	0	0	1	0
	thimet oligopeptidase 1	THOP1	0	0	0	0	0	0	0	0	0	0	0	0	0	0	0	0	0	0	0	0	0	0	3	0
	translocase of inner mitochondrial membrane 10B	TIMM10B	0	0	0	0	0	0	0	0	0	0	0	0	0	0	0	0	0	0	0	1	0	0	0	0
	translocase of inner mitochondrial membrane 50	TIMM50	0	0	1	0	0	0	0	0	0	0	0	0	0	0	0	0	0	0	0	0	0	0	0	0
	translocase of inner mitochondrial membrane 9	TIMM9	0	0	0	0	0	0	0	0	0	0	0	0	0	0	0	0	0	0	0	1	0	0	0	0
	TIMELESS interacting protein	TIPIN	0	0	0	0	0	0	0	0	0	0	0	0	0	0	0	0	1	0	0	0	0	0	0	0
	tight junction protein 3	TJP3	0	0	0	0	0	0	0	0	0	0	1	0	0	0	0	0	0	0	0	0	0	0	0	0
	TLC domain containing 1	TLCD1	0	0	0	0	0	0	0	0	0	0	0	0	0	0	0	0	0	3	0	0	0	0	0	0
	MTOR associated protein, eak-7 homolog	TLDC1	0	0	0	0	0	0	0	0	0	0	0	0	0	0	0	0	2	0	0	0	0	0	0	0
	tousled like kinase 2	TLK2	0	0	0	0	0	0	0	0	0	0	0	0	0	0	0	0	0	0	0	0	0	0	5	0
	T cell leukemia homeobox 1	TLX1	0	0	0	0	0	0	0	0	0	1	0	0	0	0	0	0	0	0	0	0	0	0	0	0
	TM2 domain containing 3	TM2D3	0	0	0	0	0	0	0	0	0	0	0	2	0	0	0	0	0	0	0	0	0	0	0	0
	transmembrane 7 superfamily member 3	TM7SF3	0	0	0	0	0	0	0	0	0	0	0	0	0	0	1	0	0	0	0	0	0	0	0	0
	transmembrane and coiled-coil domains 3	TMCO3	0	0	0	0	0	0	0	0	0	0	0	3	0	0	0	0	0	0	0	0	0	0	0	0
	transmembrane and coiled-coil domains 6	TMCO6	0	0	0	0	0	0	0	0	0	0	1	0	0	0	0	0	0	0	0	0	0	0	0	0
	transmembrane protein 106C	TMEM106C	0	0	0	0	0	3	0	0	0	0	0	0	0	0	0	0	0	0	0	0	0	0	0	0
	STIM activating enhancer	TMEM110	0	0	0	0	0	0	0	0	0	0	0	3	0	0	0	0	0	0	0	0	0	0	0	0
	transmembrane protein 123	TMEM123	0	0	0	0	0	0	0	0	0	0	1	0	0	0	0	0	0	0	0	0	0	0	0	1
	transmembrane protein 126B	TMEM126B	0	0	0	0	0	0	0	0	0	0	0	1	0	0	1	0	0	0	0	0	0	0	0	0
	transmembrane protein 130	TMEM130	0	0	0	0	0	0	0	0	0	0	1	0	0	0	0	0	0	0	0	0	0	0	0	0
	transmembrane protein 134	TMEM134	0	0	2	0	0	0	0	0	1	0	0	0	0	0	0	0	0	0	0	0	0	0	0	0
	transmembrane protein 141	TMEM141	0	0	0	0	0	0	0	0	0	0	0	0	0	0	0	0	0	0	0	0	0	0	0	3
	transmembrane protein 175	TMEM175	0	0	0	0	0	0	0	0	0	0	0	0	0	1	0	0	0	0	0	0	0	0	0	0
	transmembrane protein 176A	TMEM176A	0	0	0	0	0	0	0	0	0	0	0	0	0	0	0	0	0	0	0	0	0	0	0	2
	transmembrane protein 192	TMEM192	0	0	0	0	0	0	1	0	0	1	0	0	0	0	0	0	0	0	0	0	0	0	0	0
	transmembrane protein 222	TMEM222	0	0	0	0	0	0	0	0	0	0	0	0	0	0	0	0	0	0	0	2	0	0	0	0
	transmembrane protein 241	TMEM241	0	0	0	0	0	0	0	0	0	0	0	0	0	0	0	0	0	0	0	0	0	0	1	0
	transmembrane protein 256	TMEM256	0	0	0	0	0	0	0	0	1	0	0	0	0	0	0	0	0	0	0	0	0	0	0	0
	transmembrane protein 266	TMEM266	0	0	0	0	0	0	0	0	0	0	2	0	0	0	0	0	0	0	0	0	0	0	0	0
	transmembrane protein 52	TMEM52	0	0	0	0	0	0	0	0	0	0	0	0	0	0	0	0	0	0	0	0	0	0	0	1
	TLCD4-RWDD3 readthrough	TMEM56-RWDD3	0	0	0	0	0	0	0	0	0	0	0	0	0	0	0	0	0	0	0	0	1	0	0	0
	macoilin 1	TMEM57	0	0	0	0	0	0	0	0	0	0	0	0	0	0	0	0	0	0	0	0	0	0	11	0
	thymopoietin	TMPO	0	0	0	0	0	0	0	0	0	0	0	0	0	0	0	0	0	0	0	0	0	0	7	0
	small integral membrane protein 35	TMPRSS4-AS1	0	0	0	0	0	0	0	0	0	0	0	0	0	0	0	1	0	0	0	0	0	0	0	0
	transmembrane serine protease 5	TMPRSS5	0	0	0	0	0	0	0	0	0	0	0	0	0	0	0	0	0	2	0	0	0	0	0	0
	thymosin beta 10	TMSB10	0	0	0	6	0	5	2	0	11	1	4	2	0	0	0	3	6	5	0	11	6	8	1	6
	tenascin C	TNC	0	0	0	0	0	0	0	0	5	0	5	0	0	0	0	0	0	0	0	0	1	0	0	0
	TNF alpha induced protein 2	TNFAIP2	0	0	0	0	0	0	0	0	0	0	0	0	0	0	0	0	0	0	0	0	0	1	0	0
	TNF alpha induced protein 8	TNFAIP8	0	0	0	0	0	0	1	0	0	0	0	0	0	0	0	0	0	0	0	0	0	0	0	0
	TNF receptor superfamily member 1A	TNFRSF1A	0	0	0	0	0	0	0	0	0	0	0	0	0	0	0	0	0	0	3	0	0	0	0	0
	TNF receptor superfamily member 9	TNFRSF9	0	0	0	0	0	0	0	0	0	0	0	1	0	0	0	0	0	0	0	0	0	0	0	0
	target of EGR1, exonuclease	TOE1	0	0	0	0	0	0	0	0	0	2	0	0	0	0	0	0	0	0	0	0	0	0	0	0
	small integral membrane protein 27	TOPORS-AS1	0	0	0	0	0	0	0	0	0	0	1	0	0	0	0	0	0	0	0	0	0	0	0	0
	tumor protein p53 binding protein 1	TP53BP1	0	0	0	0	0	0	0	0	0	0	0	0	1	0	0	0	0	0	0	0	0	0	0	0
	tumor protein p53 inducible protein 11	TP53I11	0	0	0	0	0	0	1	0	0	0	0	0	0	0	0	0	0	0	0	0	0	0	0	0
	tumor protein D52	TPD52	0	0	0	0	0	0	0	0	0	0	0	0	0	0	0	0	0	0	0	1	0	0	0	0
	triosephosphate isomerase 1	TPI1	1	0	0	1	0	0	0	0	0	0	0	0	0	0	0	0	0	0	0	0	0	0	3	0
	tropomyosin 1	TPM1	0	0	0	0	0	0	0	0	0	0	0	0	0	0	0	0	0	0	0	0	0	0	0	2
	tropomyosin 4	TPM4	0	0	0	0	0	0	0	0	0	0	0	0	0	0	0	0	0	0	0	0	0	0	2	1
	TRAF interacting protein	TRAIP	0	0	0	0	0	0	0	0	3	0	0	0	5	0	0	0	0	0	0	0	0	0	0	0
	T cell receptor alpha joining 36	TRAJ36	0	0	1	0	0	0	0	0	0	0	0	0	0	0	0	0	0	0	0	0	0	0	0	0
	T cell receptor alpha joining 45	TRAJ45	0	0	0	0	0	0	0	0	1	1	0	1	0	0	0	0	0	0	0	1	0	0	0	0
	T cell receptor alpha joining 56	TRAJ56	1	4	3	1	0	0	0	0	0	0	0	0	0	0	0	0	0	0	0	0	0	0	0	0
	TNF receptor associated protein 1	TRAP1	0	0	0	0	0	0	0	0	8	3	6	3	0	0	0	0	0	0	0	1	0	0	2	0
	trafficking protein particle complex 2 like	TRAPPC2L	0	0	0	0	0	0	0	0	0	0	0	0	0	0	0	0	0	0	0	0	0	0	0	2
	trafficking protein particle complex 4	TRAPPC4	0	0	0	0	0	1	0	0	0	0	0	0	0	0	0	0	0	0	0	0	0	0	0	0
	trafficking protein particle complex 6A	TRAPPC6A	0	0	0	1	0	0	0	0	0	0	0	0	0	0	0	0	0	0	0	0	0	0	0	0
	T cell receptor alpha variable 8-1	TRAV8-1	0	0	0	0	0	0	0	0	0	0	0	0	0	0	0	0	0	0	0	0	0	1	0	2
	T cell receptor beta joining 2-3	TRBJ2-3	0	0	0	0	0	0	0	0	0	0	0	0	0	0	1	0	0	0	0	0	0	0	0	0
	T cell receptor beta variable 2	TRBV2	0	0	0	0	0	0	0	0	0	0	1	0	0	0	0	0	0	0	0	0	0	0	0	0
	T cell receptor beta variable 24-1	TRBV24-1	0	0	0	0	0	0	0	0	0	0	0	0	0	0	1	0	0	0	0	0	0	0	0	0
	T cell receptor beta variable 5-7 (non-functional)	TRBV5-7	0	0	0	0	0	0	0	0	0	0	0	0	0	0	0	0	0	0	0	0	0	0	1	0
	tripartite motif containing 14	TRIM14	0	0	0	0	0	0	0	0	0	0	1	0	0	0	0	0	0	0	0	0	0	0	0	0
	tripartite motif containing 2	TRIM2	0	0	0	0	0	0	0	0	0	0	0	0	0	0	0	0	0	0	0	0	0	0	1	0
	tripartite motif containing 5	TRIM5	0	0	0	0	0	0	0	1	0	0	0	0	0	0	0	0	0	0	0	0	0	0	0	0
	tripartite motif containing 56	TRIM56	0	0	0	0	0	0	0	0	0	0	0	0	0	0	0	0	0	0	0	0	0	0	0	2
	tripartite motif containing 65	TRIM65	0	0	0	0	0	0	0	0	0	0	1	0	0	0	0	0	0	0	0	0	0	0	0	0
	thyroid hormone receptor interactor 12	TRIP12	0	0	0	0	0	1	0	0	0	0	0	0	0	2	0	0	0	0	0	0	0	0	0	0
	thyroid hormone receptor interactor 4	TRIP4	0	0	0	0	0	0	0	0	0	0	0	0	0	0	0	0	0	1	0	0	0	0	0	0
	tRNA methyltransferase 11 homolog	TRMT11	0	1	0	0	0	0	0	0	0	0	0	0	0	0	0	0	0	0	0	0	0	0	0	0
	transient receptor potential cation channel subfamily V member 2	TRPV2	0	0	0	0	0	0	0	0	0	0	1	0	0	0	0	0	0	0	0	0	0	0	0	0
	tRNA splicing endonuclease subunit 2	TSEN2	0	0	0	0	0	0	0	0	0	0	0	0	0	0	0	0	1	0	0	0	0	0	0	0
	Ts translation elongation factor, mitochondrial	TSFM	0	0	0	1	0	0	0	0	0	0	0	0	0	0	0	0	3	0	0	0	0	0	0	0
	translin	TSN	0	0	0	0	0	0	0	1	0	0	0	4	0	0	0	0	0	0	0	0	0	0	0	0
	t-SNARE domain containing 1	TSNARE1	0	0	0	0	0	1	0	0	0	0	0	0	0	0	0	0	0	0	0	0	0	0	0	0
	translin associated factor X	TSNAX	0	0	0	0	1	0	0	0	0	0	0	0	0	0	0	0	0	0	0	0	0	0	0	0
	tetraspanin 9	TSPAN9	0	0	0	0	0	0	0	1	0	0	0	0	0	0	0	0	0	0	0	0	0	0	0	0
	tissue specific transplantation antigen P35B	TSTA3	0	0	0	0	0	0	0	1	0	0	0	0	0	0	1	0	0	0	0	0	0	0	0	0
	thiosulfate sulfurtransferase like domain containing 1	TSTD1	0	0	0	0	0	0	1	0	1	0	0	0	0	0	0	0	0	0	0	0	0	0	0	0
	thiosulfate sulfurtransferase like domain containing 2	TSTD2	0	0	0	0	0	0	0	0	0	0	0	0	0	0	0	0	0	0	6	0	0	0	0	0
	tau tubulin kinase 2	TTBK2	0	0	0	0	0	0	0	0	0	0	0	0	0	0	0	0	0	0	3	0	2	0	6	0
	tetratricopeptide repeat domain 27	TTC27	0	0	0	0	0	0	0	0	0	0	0	0	1	0	0	0	0	0	0	0	0	0	0	0
	tetratricopeptide repeat domain 3	TTC3	0	0	0	0	0	0	0	0	0	0	0	0	0	0	0	0	0	0	0	0	19	0	0	0
	tetratricopeptide repeat domain 36	TTC36	0	0	0	0	0	0	0	0	0	0	0	0	0	0	0	1	0	0	0	0	0	0	0	0
	tetratricopeptide repeat domain 39B	TTC39B	0	0	0	0	0	0	0	0	0	0	0	0	0	0	0	0	0	0	0	2	0	0	0	0
	tweety family member 1	TTYH1	0	0	0	1	0	0	0	0	0	0	0	0	0	0	0	0	0	0	0	0	0	0	1	0
	tubulin alpha 1a	TUBA1A	6	0	0	0	0	0	0	0	0	0	0	0	0	0	0	0	0	0	0	0	0	0	9	0
	tubulin alpha 1b	TUBA1B	10	0	0	0	0	0	0	0	0	0	0	0	0	0	0	0	0	0	0	0	0	0	14	0
	tubulin alpha 1c	TUBA1C	6	0	0	0	0	0	0	0	0	0	0	4	0	0	0	0	0	0	0	0	0	0	17	0
	tubulin alpha 3c	TUBA3C	5	0	0	0	0	0	0	0	0	0	0	0	0	0	0	0	0	0	0	0	0	0	0	0
	tubulin alpha 3e	TUBA3E	4	0	0	0	0	0	0	0	0	0	0	0	0	0	0	0	0	0	0	0	0	0	6	0
	tubulin alpha 4a	TUBA4A	11	0	0	0	0	0	1	0	0	0	0	0	0	0	0	0	0	0	0	0	0	0	14	1
	tubulin alpha 8	TUBA8	11	0	0	0	0	0	0	0	0	0	0	0	0	0	0	0	0	0	0	0	0	0	6	0
	tubulin beta class I	TUBB	0	0	0	0	0	0	0	0	0	0	3	5	0	0	0	0	0	0	0	0	0	0	8	0
	tubulin beta 2A class IIa	TUBB2A	0	0	0	0	0	0	0	0	0	0	0	0	0	0	0	0	0	0	0	0	0	0	6	0
	tubulin beta 2B class IIb	TUBB2B	0	0	0	0	0	0	0	0	0	0	0	0	0	0	0	0	0	0	0	0	0	0	8	0
	tubulin beta 3 class III	TUBB3	0	0	0	0	0	0	0	0	0	0	3	8	0	0	0	0	0	0	0	0	0	0	8	0
	tubulin beta 4A class IVa	TUBB4A	0	0	0	0	0	0	0	0	0	0	0	0	0	0	0	0	0	0	0	0	0	0	7	0
	tubulin beta 4B class IVb	TUBB4B	0	0	0	0	0	0	0	0	0	0	0	3	0	0	0	0	0	0	0	0	0	0	0	0
	tubulin beta 6 class V	TUBB6	0	0	0	0	0	0	0	0	0	0	0	0	0	0	0	0	0	0	0	0	0	0	4	0
	tubulin gamma complex associated protein 5	TUBGCP5	2	3	0	0	0	0	0	0	0	0	0	0	0	0	0	0	0	0	0	0	0	0	0	0
	twinfilin actin binding protein 2	TWF2	0	0	0	0	0	0	0	0	0	0	0	0	0	0	0	0	0	0	0	1	0	0	0	0
	thioredoxin	TXN	5	0	0	1	0	0	0	0	0	0	0	0	0	0	0	0	0	0	0	0	0	0	5	2
	thioredoxin domain containing 15	TXNDC15	0	0	0	0	0	0	0	0	0	0	0	0	0	3	0	0	0	0	0	0	0	0	0	0
	thioredoxin domain containing 16	TXNDC16	0	0	0	0	0	0	0	1	0	0	0	0	0	0	0	0	0	0	0	0	0	0	0	0
	thioredoxin domain containing 17	TXNDC17	0	0	0	0	0	0	0	0	0	0	0	0	0	0	0	0	0	0	0	0	0	0	0	6
	thioredoxin like 1	TXNL1	0	0	0	0	0	1	0	0	0	0	0	0	0	0	0	0	0	0	0	0	0	0	0	0
	thioredoxin reductase 1	TXNRD1	0	0	0	0	0	0	0	0	0	0	0	0	0	0	0	3	0	0	0	0	0	0	0	0
	TYRO3 protein tyrosine kinase	TYRO3	0	0	0	0	0	0	1	0	0	0	0	0	0	0	0	0	0	0	0	0	0	0	0	0
	ubiquitin like modifier activating enzyme 2	UBA2	0	0	0	0	0	0	0	1	0	0	0	0	0	0	0	0	0	0	0	0	0	0	1	0
	ubiquitin A-52 residue ribosomal protein fusion product 1	UBA52	2	0	0	8	4	5	0	2	1	2	0	2	0	0	0	0	0	0	4	22	2	5	6	11
	UBA domain containing 2	UBAC2	0	0	0	0	1	0	0	0	0	0	0	0	0	0	0	0	0	0	0	0	0	0	0	1
	ubiquitin associated and SH3 domain containing A	UBASH3A	0	0	0	0	0	0	0	0	0	0	0	0	0	0	0	0	0	0	0	0	0	0	2	1
	ubiquitin B	UBB	0	0	0	4	0	0	0	0	0	0	0	0	0	0	0	0	0	0	0	3	0	0	0	3
	ubiquitin conjugating enzyme E2 B	UBE2B	0	0	0	0	0	0	0	0	0	0	0	1	0	0	0	0	0	0	0	0	0	0	0	0
	ubiquitin conjugating enzyme E2 E2	UBE2E2	1	0	0	0	0	0	0	0	0	0	0	0	0	0	0	0	0	0	0	0	0	0	0	0
	ubiquitin conjugating enzyme E2 I	UBE2I	0	0	0	0	0	1	0	0	0	0	0	0	0	0	0	1	0	0	0	0	0	0	0	0
	ubiquitin conjugating enzyme E2 J2	UBE2J2	0	0	0	1	0	0	0	0	0	1	0	0	0	0	0	0	0	0	0	0	0	0	0	0
	ubiquitin protein ligase E3A	UBE3A	0	0	0	1	0	0	0	0	0	0	0	0	0	0	0	0	0	0	0	0	0	0	0	0
	ubiquitination factor E4B	UBE4B	0	0	6	0	0	0	0	0	0	0	0	0	0	0	0	0	0	0	0	0	0	0	0	0
	ubiquitin protein ligase E3 component n-recognin 7	UBR7	0	0	0	0	0	0	0	0	0	0	0	0	0	0	0	0	0	0	0	0	23	0	0	0
	UDP glucuronosyltransferase family 1 member A8	UGT1A8	0	1	0	0	0	0	0	0	0	0	0	0	0	0	0	0	0	0	0	0	0	0	0	0
	UHRF1 binding protein 1 like	UHRF1BP1L	0	0	0	0	0	0	0	0	0	0	0	0	0	0	0	0	0	0	0	0	0	0	12	0
	uridine monophosphate synthetase	UMPS	0	0	0	0	0	0	0	0	0	0	0	0	1	0	0	0	0	0	0	0	0	0	0	0
	unk zinc finger	UNK	2	0	0	0	0	0	0	0	0	0	0	0	0	0	1	0	0	0	0	0	0	0	1	0
	unk like zinc finger	UNKL	0	0	0	0	0	0	1	0	0	0	0	0	0	0	0	0	0	0	0	0	0	0	0	0
	0	UNQ1870	0	0	0	0	0	0	0	0	0	0	0	0	0	0	0	0	0	1	0	0	0	0	0	0
	ubiquinol-cytochrome c reductase complex assembly factor 1	UQCC1	0	0	0	0	0	2	0	0	0	0	0	0	0	0	0	0	0	0	0	0	0	0	0	0
	URI1 prefoldin like chaperone	URI1	0	0	0	0	0	1	0	0	0	0	0	0	0	0	0	0	0	0	0	0	0	0	0	0
	ubiquitin related modifier 1	URM1	0	0	0	0	0	0	0	0	0	0	0	0	0	0	0	0	0	0	0	0	0	1	0	1
	unconventional SNARE in the ER 1	USE1	0	0	0	0	0	1	0	0	0	0	0	0	0	0	0	0	0	0	0	0	0	0	1	0
	USH1 protein network component harmonin binding protein 1	USHBP1	0	0	0	0	0	0	0	0	0	0	0	0	0	0	0	0	0	0	1	0	0	0	0	0
	ubiquitin specific peptidase 16	USP16	0	0	0	0	0	0	0	0	0	0	0	0	0	0	0	0	0	1	0	0	0	0	0	0
	ubiquitin specific peptidase 28	USP28	0	0	0	1	0	0	0	0	0	0	0	0	0	0	0	0	0	0	0	0	0	0	0	0
	ubiquitin specific peptidase 46	USP46	0	0	0	0	0	0	0	0	0	0	0	0	0	0	0	0	0	0	0	0	0	0	0	2
	UTP6 small subunit processome component	UTP6	0	0	0	0	0	0	0	0	0	0	0	0	0	0	0	0	0	0	0	0	1	0	0	0
	utrophin	UTRN	0	0	0	0	0	0	0	0	0	0	0	0	0	0	0	0	0	0	0	0	0	0	0	2
	valosin containing protein	VCP	0	0	0	0	0	0	0	0	0	0	0	0	0	0	0	0	0	0	0	0	0	21	0	0
	vimentin	VIM	0	0	0	0	0	0	0	0	0	0	1	0	0	0	0	0	0	0	0	0	0	0	0	0
	vimentin type intermediate filament associated coiled-coil protein	VMAC	0	0	0	0	0	0	0	0	0	0	0	0	0	0	0	0	0	0	0	1	0	0	0	0
	VPS18 core subunit of CORVET and HOPS complexes	VPS18	0	0	0	0	0	0	0	0	0	0	0	0	0	0	0	0	0	0	0	0	0	0	0	1
	vacuolar protein sorting 25 homolog	VPS25	0	0	0	0	0	0	0	0	0	0	0	0	0	0	0	0	0	0	0	0	0	2	0	1
	VPS26, retromer complex component B	VPS26B	0	0	0	0	0	0	1	0	0	0	0	0	0	0	0	0	1	0	0	1	0	0	0	0
	VPS51 subunit of GARP complex	VPS51	0	0	0	0	0	0	0	0	0	0	0	0	0	0	0	0	0	0	0	0	2	0	0	0
	V-set and transmembrane domain containing 2 like	VSTM2L	0	0	0	0	0	0	0	0	0	0	0	0	0	0	0	0	0	0	0	0	0	3	0	0
	vitronectin	VTN	0	0	0	0	17	4	12	5	12	13	14	15	6	0	0	3	0	32	10	6	36	6	12	20
	von Willebrand factor A domain containing 1	VWA1	0	0	0	0	0	0	0	0	0	0	0	0	0	0	0	0	0	0	0	0	0	0	1	0
	BUD23 rRNA methyltransferase and ribosome maturation factor	WBSCR22	0	0	0	0	0	0	0	0	0	0	0	0	0	0	2	0	0	0	0	0	0	0	0	0
	WD repeat domain 18	WDR18	0	0	0	0	0	0	0	0	0	0	1	0	0	0	0	0	0	0	0	0	0	0	0	0
	WD repeat domain 20	WDR20	0	0	0	0	0	0	0	0	2	0	0	0	0	0	0	0	0	0	0	0	0	0	0	0
	WD repeat domain 45B	WDR45B	0	0	0	0	0	0	0	0	0	0	0	0	0	0	0	0	0	0	0	0	2	0	0	0
	WD repeat domain 47	WDR47	0	0	0	0	8	0	11	0	0	0	0	0	0	0	0	0	0	0	0	0	5	0	0	2
	WD repeat domain 49	WDR49	0	0	0	0	0	0	0	0	0	0	0	0	0	0	0	0	0	0	0	0	0	0	0	1
	WD repeat domain 59	WDR59	0	0	3	0	0	0	0	0	0	0	0	0	0	0	0	0	0	0	0	0	1	0	0	0
	WD repeat domain 7	WDR7	0	0	0	0	0	0	0	0	0	0	0	0	0	0	0	0	0	1	0	2	0	0	0	0
	WD repeat domain 74	WDR74	0	0	0	0	0	0	0	0	0	0	0	0	0	0	0	0	0	1	0	0	0	0	0	0
	WD repeat domain 75	WDR75	0	0	0	0	0	0	0	0	0	0	0	0	2	0	0	0	0	0	0	0	0	0	0	0
	WD repeat domain 81	WDR81	0	0	0	2	0	0	0	0	0	0	0	0	0	0	0	0	0	0	0	0	0	0	0	0
	WAP four-disulfide core domain 2	WFDC2	0	0	0	0	0	0	0	0	0	0	0	0	0	0	0	0	0	0	0	0	1	0	0	0
	WD repeat and SOCS box containing 2	WSB2	0	0	0	0	0	0	0	0	0	0	0	0	0	0	0	0	1	0	0	0	2	0	0	0
	X antigen family member 1A	XAGE1A	0	0	0	0	0	0	0	0	0	0	0	0	0	0	0	0	0	0	0	0	0	0	3	0
	xylosyltransferase 2	XYLT2	0	0	0	0	0	0	0	0	0	0	0	0	0	0	0	0	0	0	0	0	0	0	3	0
	Y-box binding protein 1	YBX1	0	0	0	0	0	0	0	0	0	0	0	0	0	0	0	0	4	8	0	0	0	0	0	0
	Y-box binding protein 2	YBX2	0	0	0	0	0	0	0	0	0	0	0	0	0	0	0	0	0	1	0	0	0	0	0	0
	Y-box binding protein 3	YBX3	0	0	0	0	0	0	0	0	0	0	0	0	0	0	0	0	2	11	0	0	0	0	0	0
	yippee like 4	YPEL4	0	0	0	0	0	0	0	0	0	0	0	0	0	0	2	0	0	0	0	0	0	0	0	0
	tyrosine 3-monooxygenase/tryptophan 5-monooxygenase activation protein epsilon	YWHAE	0	0	0	0	0	0	0	0	0	0	0	0	0	0	0	0	0	0	0	0	0	0	4	0
	tyrosine 3-monooxygenase/tryptophan 5-monooxygenase activation protein zeta	YWHAZ	0	0	0	0	0	0	0	2	0	0	0	1	0	0	0	0	0	0	0	0	0	0	10	0
	zinc binding alcohol dehydrogenase domain containing 2	ZADH2	0	0	0	0	0	0	0	0	0	0	0	0	0	0	0	0	0	0	1	0	0	0	0	0
	zinc finger BED-type containing 3	ZBED3	0	0	0	0	0	0	0	0	0	0	0	0	0	0	0	0	0	0	0	0	0	0	0	1
	zinc finger and BTB domain containing 25	ZBTB25	0	0	0	0	0	0	0	0	0	0	0	0	0	0	0	0	0	0	1	0	0	0	0	0
	zinc finger CCCH-type containing 18	ZC3H18	0	0	0	0	0	0	0	0	0	0	0	0	0	5	0	0	0	0	0	0	0	0	0	0
	zinc finger CCHC-type containing 9	ZCCHC9	0	0	0	0	0	0	0	0	0	0	0	0	0	0	0	0	0	1	0	0	0	0	0	0
	zinc finger DHHC-type containing 20	ZDHHC20	0	0	0	0	0	0	0	0	0	0	0	0	0	0	0	0	1	0	0	0	0	0	0	0
	zinc finger DHHC-type containing 9	ZDHHC9	0	0	0	0	0	0	0	0	0	0	0	0	0	0	0	0	0	0	3	0	0	0	0	0
	zinc finger RNA binding protein 2	ZFR2	0	0	0	0	0	0	0	0	0	0	0	0	0	0	0	0	0	0	0	0	0	0	0	2
	zymogen granule protein 16B	ZG16B	0	1	0	0	0	0	0	0	0	0	0	0	0	0	0	0	0	0	0	2	0	0	0	0
	zinc finger protein 12	ZNF12	0	0	0	0	0	0	0	0	0	0	0	0	0	0	0	0	0	1	0	0	0	0	0	0
	zinc finger protein 148	ZNF148	0	0	0	0	0	0	0	0	0	0	0	0	2	0	0	0	1	0	0	0	0	0	0	0
	zinc finger protein 155	ZNF155	0	0	0	0	0	0	0	0	0	0	0	0	2	0	0	0	0	0	0	0	0	0	0	1
	zinc finger protein 174	ZNF174	0	0	0	0	0	0	2	0	0	0	1	0	0	0	0	0	0	0	0	0	0	0	0	0
	zinc finger protein 177	ZNF177	0	0	0	0	0	0	0	0	0	0	1	0	0	0	0	0	0	0	0	0	0	0	0	0
	zinc finger protein 181	ZNF181	0	0	0	0	0	0	0	0	0	0	0	0	0	1	0	0	0	0	0	0	0	0	0	0
	zinc finger protein 185 with LIM domain	ZNF185	0	0	0	0	0	0	0	0	0	0	0	0	0	0	0	0	0	1	0	0	0	0	1	0
	zinc finger protein 221	ZNF221	0	0	0	0	0	0	0	0	0	0	0	0	3	0	0	0	0	0	0	0	0	0	0	0
	zinc finger protein 222	ZNF222	2	2	1	7	4	2	3	3	0	0	0	1	0	0	0	0	4	1	0	0	0	0	0	0
	zinc finger protein 227	ZNF227	0	0	0	0	0	0	0	0	0	0	0	0	0	0	0	0	0	0	0	2	0	0	0	0
	zinc finger protein 250	ZNF250	0	0	0	0	0	0	0	0	0	0	0	0	0	0	0	0	0	0	0	0	0	1	0	0
	zinc finger protein 257	ZNF257	0	0	1	0	0	0	0	0	0	0	0	0	0	0	0	0	0	0	0	0	0	0	0	0
	zinc finger protein 263	ZNF263	0	0	0	0	0	0	0	0	0	0	0	0	1	0	0	0	0	0	0	0	0	0	0	0
	zinc finger protein 264	ZNF264	0	0	0	0	0	0	0	0	0	0	0	0	0	0	1	0	0	0	0	0	0	0	0	0
	zinc finger protein 333	ZNF333	0	0	0	1	0	0	0	0	0	0	0	0	0	0	0	0	0	0	0	0	0	0	0	0
	zinc finger protein 343	ZNF343	0	0	0	0	0	0	0	0	0	0	0	0	0	0	0	0	0	0	0	0	0	1	0	0
	zinc finger protein 346	ZNF346	0	0	0	0	2	0	0	0	0	0	0	0	0	0	0	0	0	0	0	0	0	0	0	0
	zinc finger protein 365	ZNF365	0	0	0	0	0	0	0	0	0	0	0	0	0	0	0	0	0	0	0	0	0	0	0	2
	zinc finger protein 383	ZNF383	0	0	0	0	0	0	0	0	0	0	0	0	0	0	8	0	0	0	0	0	0	0	0	0
	zinc finger protein 385A	ZNF385A	0	0	0	1	0	0	0	0	0	1	0	0	0	0	0	0	0	0	0	0	0	0	0	0
	zinc finger protein 395	ZNF395	0	0	0	0	0	0	0	1	0	0	0	0	0	0	0	0	0	0	0	0	0	0	0	0
	zinc finger protein 396	ZNF396	0	0	0	0	0	0	0	0	0	0	0	0	0	0	0	0	0	0	0	0	0	0	1	0
	zinc finger protein 410	ZNF410	0	0	0	0	0	0	0	0	0	0	0	0	0	0	0	0	0	0	0	0	1	0	0	0
	zinc finger protein 420	ZNF420	0	0	0	0	0	0	0	0	0	0	0	0	4	0	0	0	0	0	0	0	0	0	0	0
	zinc finger protein 439	ZNF439	0	0	0	0	0	0	0	1	0	0	0	0	0	0	0	0	0	0	0	0	0	0	0	0
	zinc finger protein 461	ZNF461	0	0	0	0	0	0	2	0	0	0	0	0	0	0	0	0	0	0	0	0	0	0	0	0
	zinc finger protein 492	ZNF492	0	0	0	0	0	0	0	0	0	0	1	0	0	0	0	0	0	0	0	0	0	0	0	0
	zinc finger protein 513	ZNF513	1	0	0	0	0	0	0	0	0	0	0	0	0	0	0	0	0	0	0	0	0	0	0	0
	zinc finger protein 529	ZNF529	0	0	0	0	0	0	0	0	0	0	0	0	0	0	1	0	0	0	0	0	0	0	0	0
	zinc finger protein 549	ZNF549	0	0	0	0	0	0	0	0	1	0	0	0	0	0	0	0	0	0	0	0	0	0	0	0
	zinc finger protein 554	ZNF554	0	0	0	0	0	0	0	1	0	0	0	0	0	0	0	0	0	0	0	0	0	0	0	0
	ZNF559-ZNF177 readthrough	ZNF559-ZNF177	0	0	0	0	0	0	0	1	0	0	0	0	0	0	0	0	0	0	0	0	0	0	0	0
	zinc finger protein 564	ZNF564	0	0	0	0	0	0	0	0	0	0	0	0	0	1	0	0	0	0	0	0	0	0	0	0
	zinc finger protein 565	ZNF565	0	0	0	0	0	0	1	0	0	0	0	0	0	0	0	0	0	0	0	0	0	0	0	0
	zinc finger protein 568	ZNF568	0	0	0	0	0	0	0	0	0	0	0	0	0	0	0	0	0	0	0	0	0	0	0	2
	zinc finger protein 569	ZNF569	0	0	0	0	0	0	0	0	0	0	0	0	0	0	0	0	0	0	1	0	0	0	0	0
	zinc finger protein 582	ZNF582	0	0	0	0	0	0	0	0	0	0	0	2	0	0	0	0	0	0	0	0	0	0	0	0
	zinc finger protein 587	ZNF587	0	0	0	0	0	0	0	0	0	1	0	0	0	0	0	0	0	0	0	0	0	0	0	0
	zinc finger protein 589	ZNF589	0	0	1	0	0	0	0	0	0	0	0	0	0	0	0	0	0	0	0	0	0	0	0	0
	zinc finger protein 649	ZNF649	0	0	0	0	0	0	0	0	0	1	0	0	0	0	0	0	0	0	0	0	0	0	0	2
	zinc finger protein 653	ZNF653	0	0	0	0	0	0	0	0	0	0	1	0	0	0	0	0	0	0	0	0	0	0	0	0
	zinc finger protein 675	ZNF675	0	0	0	0	0	0	0	0	0	2	0	0	0	0	0	0	0	0	0	0	0	0	0	0
	zinc finger protein 696	ZNF696	0	0	0	0	0	0	0	0	0	0	0	0	1	0	0	0	0	0	0	0	0	0	0	0
	zinc finger protein 720	ZNF720	0	0	0	0	0	0	0	0	0	0	0	0	0	0	0	0	0	0	0	0	0	2	1	0
	zinc finger protein 730	ZNF730	0	0	0	0	0	0	0	0	0	0	0	0	0	0	1	0	0	0	0	0	0	0	1	0
	zinc finger protein 780A	ZNF780A	0	0	0	0	0	0	0	0	0	0	0	0	0	0	0	0	0	0	0	0	0	0	1	0
	zinc finger protein 790	ZNF790	0	0	0	0	0	0	0	0	0	2	0	2	0	0	0	0	0	0	0	0	0	0	0	0
	zinc finger protein 793	ZNF793	0	0	0	0	0	2	0	0	0	0	0	0	0	0	0	0	0	0	0	0	0	0	0	0
	zinc finger protein 799	ZNF799	0	0	0	0	0	0	0	0	0	0	0	0	0	0	0	0	0	0	0	0	0	0	0	2
	zinc finger protein 835	ZNF835	0	0	0	0	0	0	0	0	0	0	0	0	0	0	0	0	0	0	0	0	1	0	0	0
	zinc finger protein 99	ZNF99	0	0	0	0	0	0	0	0	4	4	0	0	0	0	6	0	0	0	0	5	0	0	0	0
	zinc finger HIT-type containing 2	ZNHIT2	0	0	0	0	0	0	0	0	0	0	0	0	0	0	0	0	0	5	0	0	0	0	0	0
	zinc finger and SCAN domain containing 18	ZSCAN18	0	0	0	0	0	0	0	0	0	0	0	0	0	0	0	0	0	0	0	0	0	0	0	2
	zinc finger and SCAN domain containing 31	ZSCAN31	0	0	0	0	0	0	0	0	0	0	0	0	1	0	0	0	0	0	0	2	0	0	0	0
	zinc finger and SCAN domain containing 32	ZSCAN32	0	0	0	0	0	0	0	0	0	0	0	0	0	0	0	0	0	0	0	2	1	0	0	0
	zwilch kinetochore protein	ZWILCH	0	0	0	0	0	0	0	0	0	0	0	0	3	0	0	0	0	0	0	0	0	0	0	0
